# Supplementary material for: Predicting response to immunotherapy in gastric cancer via multi-dimensional analyses of the tumour immune microenvironment
Source: Nat Commun. 2022 Aug 18;13:4851. doi: 10.1038/s41467-022-32570-z (PMC9388563; doi:10.1038/s41467-022-32570-z)
Supplement: Supplementary file 4 — Source Data [file 41467_2022_32570_MOESM4_ESM.xlsx]

## Sheet: Figure 2a
	CD8+	CD4+	CD68+	CD20+	CD66b+
TC	0.134756	0.223797	0.338971	0.0892892	0.213187
IM	0.196944	0.234283	0.260268	0.158534	0.149972
N	0.191341	0.249236	0.166003	0.153217	0.240204

## Sheet: Figure 2b
group	CD8+	CD8+PD-1-LAG-3+	CD8+PD-1-LAG-3-	CD8+PD-1+TIM-3+	CD8+PD-1-TIM-3+	CD4+FoxP3+	CD4+FoxP3+CTLA-4+	CD4+FoxP3+PD-L1+	CD68+	CD68+CD163+HLA-DR-	CD68+HLA-DR+CD163-	CD20+
TC	53.0264	11.3071	32.3617	0.7798	0	2.92001	0	0.194667	131.239	4.07574	52.7129	0.392479
TC	218.545	7.25594	193.42	1.29957	9.2053	33.3028	0.35179	5.39412	197.528	5.39326	99.7753	31.5561
TC	133.44	0	108.483	0	0.201266	56.2597	0	6.42412	266.763	42.5704	69.0897	49.3827
TC	304.937	17.9046	252.902	2.23807	22.3807	229.088	0.57272	40.6631	1501.12	8.63024	407.24	400.5
TC	268.117	0.46548	200.777	3.41352	7.60284	0.466527	0	0	986.512	19.236	433.671	118.35
TC	359.849	0.223024	278.669	0.334536	0.892097	164.987	0	48.8362	344.848	1.79375	225.9	381.338
TC	173.242	3.90505	126.027	2.84004	23.7853	19.5982	0.15805	5.21564	76.2049	1.13739	8.24606	108.821
TC	240.18	0.687211	230.044	0	1.03082	18.8093	0	2.71474	537.592	4.49623	253.548	107.865
TC	1150.47	1.19606	920.033	7.26494	11.7834	129.207	0	45.269	416.088	9.98535	284.485	517.387
TC	249.094	3.34758	160.255	6.35182	4.03427	189.078	0.40662	85.9594	644.778	31.1562	279.301	44.6279
TC	278.881	19.8689	156.199	45.5292	41.3433	104.481	0.394054	9.51359	1238.39	3.67725	765.476	223.468
TC	636.732	15.5398	393.944	18.8084	13.1888	148.801	0.0573635	64.3045	324.687	6.84824	167.465	414.99
TC	219.808	0.171591	177.597	1.8875	2.74545	130.308	0	34.6461	773.624	10.632	485.206	49.6335
TC	419.482	9.85594	241.038	4.84151	14.6974	50.7081	0.156507	23.0065	274.197	2.81067	88.2238	162.195
TC	258.039	0.824241	231.663	0.0515151	0.10303	101.642	0.0514644	22.2841	467.251	3.90624	267.444	30.0594
TC	362.544	2.78737	213.327	6.81358	7.55687	120.682	0.0594493	47.4406	832.142	55.5881	240.839	622.428
TC	222.695	0	167.24	0.0971194	0.582716	129.722	0	60.8282	507.699	12.7521	216.327	73.5421
TC	192.147	0.688083	162.388	0.344042	3.61244	45.1064	0	3.39843	442.045	1.99719	217.25	103.033
TC	257.625	1.01917	212.328	0.792691	1.81187	91.3028	5.46069	29.2693	1040.48	3.52448	401.737	85.2266
TC	374.1	0.222061	323.025	0	0.148041	8.59457	0	1.62029	148.956	2.72705	66.2601	522.849
TC	333	0.0847006	315.933	0.169401	0.677605	47.166	0	8.44831	961.036	5.80319	578.475	17.0214
TC	277.016	14.2233	144.424	3.82476	0.597618	86.6222	2.25749	26.1432	529.404	3.27701	288.377	59.812
TC	169.895	0	150.373	0.193282	3.09251	18.2257	0.38778	0	292.719	9.1146	150.917	98.7135
TC	99.2623	5.66037	84.391	0.411663	0.205832	20.8647	0	0.72483	161.281	1.2713	89.0486	26.3169
TC	734.918	52.7296	585.675	3.7664	52.7296	1.23597	0	0	726.481	12.0446	423.781	519.602
TC	745.895	4.7955	444.426	4.53629	4.01785	113.904	1.40275	78.1333	655.622	93.2941	187.443	649.643
TC	1852.16	57.2033	1404.31	2.20969	4.61273	200.065	0.439825	96.3766	516.496	23.6886	265.032	322.738
TC	467.857	1.83834	336.709	0.250683	0.459585	112.38	1.06019	31.5849	837.009	80.8112	268.223	106.299
TC	59.6209	0.0618153	44.0125	0	0.154538	24.8238	0.151735	6.61564	665.424	41.4435	329.373	4.72206
TC	345.078	0	299.679	0.241482	0	90.2381	0	0.694139	1281.19	151.212	48.7935	77.7423
TC	148.992	1.42266	129.462	0.646665	0.775998	86.2125	0.129061	6.06585	579.553	6.60669	104.055	91.8794
TC	150.427	1.22567	102.061	0.188564	0.0471411	106.956	0.101428	76.2232	914.449	36.662	510.356	152.646
TC	365.16	1.074	182.58	0.536999	0.805499	83.3021	0	32.3063	485.397	0.923248	314.827	271.103
TC	48.2483	0.800248	30.6762	0.36678	0.0666873	45.2552	3.66304	27.5394	1646.86	61.326	129.011	8.40863
TC	180.917	0.378884	158.752	0.568325	0	55.3607	0	13.3362	441.77	5.81495	216.648	136.414
TC	174.961	2.48625	73.309	0.355179	0.142072	95.4846	0.0719552	30.509	525.269	41.5446	232.867	85.0154
TC	75.6669	2.84074	70.2437	0	0	0.513784	0	0	1222.43	16.2048	681.484	95.6923
TC	125.723	1.4315	80.5375	0.124478	0.0622392	56.9565	0	20.2866	615.041	38.3495	185.56	12.8801
TC	117.008	6.21948	80.3882	0.116252	0.174378	51.3188	0	3.36123	310.942	10.7475	166.495	50.3652
TC	196.059	15.5863	175.551	0	0	75.6162	0	48.3944	737.914	12.2602	288.882	76.7625
TC	610.495	0.311517	263.699	1.32395	0.272577	30.7134	0.0806126	9.83474	376.502	12.0603	152.908	62.5408
TC	159.677	23.6102	116.637	0.12297	0.307425	23.2214	0	1.46327	428.364	12.5443	168.197	13.4213
TC	994.021	9.10505	620.086	91.3645	102.981	178.007	24.915	76.8462	1601.81	1.89004	690.102	575.687
TC	557.605	19.0206	209.227	128.806	66.4054	228.113	10.1029	102.093	1064.48	1.28281	467.971	47.8786
TC	280.805	10.4486	216.372	30.0396	79.235	121.19	2.97035	16.6339	1092.16	1.05066	479.628	94.6234
TC	408.263	62.7717	297.548	24.4661	136.17	239.197	17.7183	99.3886	1507.9	11.5765	867.008	275.802
TC	630.694	0	471.948	6.43566	45.0496	184.465	18.1171	110.35	1447.64	94.4774	512.007	1896.37
TC	29.7404	0	11.8962	1.18962	0	99.7955	2.81114	0	592.261	6.20169	263.572	310.744
TC	247.174	2.8853	210.627	7.69413	28.853	190.705	7.28809	82.5984	1330.35	0	784.369	94.0167
TC	380.875	7.46813	247.515	35.2069	78.9488	218.955	14.8673	94.6101	999.293	14.8778	489.728	366.849
TC	182.393	12.6272	77.1663	7.01511	1.40302	729.669	89.8054	124.886	1958.47	42.9253	501.392	174.813
TC	920.743	4.28253	795.122	15.7026	31.4052	118.208	0	52.5369	1033.71	39.6492	110.451	114.016
TC	334.913	0	156.476	5.49038	2.74519	34.5352	0	15.9393	3086.24	0	67.5511	123.334
TC	1197.09	69.6851	711.784	149.325	288.695	43.9173	2.74483	0	2689.08	319.437	647.585	98.8672
TC	536.076	13.3288	141.74	182.539	52.9899	106.592	6.0957	27.6778	685.383	25.9721	62.054	55.5896
TC	1568.33	54.9854	947.523	273.153	337.362	334.466	25.2177	215.014	2813.13	120.487	963.52	1241
TC	112.526	9.6451	75.5533	10.4489	26.1222	156.479	10.1471	102.005	947.936	20.4959	224.772	142.602
TC	323.253	32.8304	177.789	37.6287	55.3066	115.039	9.14409	50.7349	1102.03	13.2621	357.313	449.286
TC	15.7089	0.872717	10.4726	0.872717	0	77.5589	0	12.4477	496.86	23.0829	259.683	6.61358
TC	163.441	0.362397	137.711	0.362397	6.52315	122.505	4.42789	40.589	1499.9	0.605286	699.105	190.002
TC	246.699	14.0971	178.136	4.48543	12.8155	224.966	5.25055	95.7216	1620.48	13.8682	420.249	133.455
TC	592.142	75.6406	402.852	51.5561	143.002	254.604	10.315	125.038	1829.41	23.6754	490.197	85.4523
TC	374.557	13.4817	249.704	37.5143	62.133	154.666	13.7046	81.5747	543.512	15.6361	252.68	196.989
TC	391.611	24.9013	233.838	45.7172	64.3931	162.995	12.0832	42.934	1344.42	3.11629	776.475	579.561
TC	330.041	31.1743	248.039	14.9095	75.225	157.782	12.1371	87.8155	1307.87	7.06263	631.142	605.211
TC	200.723	6.80183	95.2256	35.3973	29.7059	185.437	6.46508	51.2476	487.269	4.38835	119.136	88.925
TC	153.901	3.66432	98.4131	8.89906	7.32863	53.5534	0.569717	29.0555	1116.47	1.10378	463.035	73.8779
TC	406.114	34.0095	274.077	22.0062	84.0236	120.186	2.45278	39.2444	1289.97	21.4995	79.8554	8.71635
TC	370.467	18.6249	168.302	45.3771	37.9271	56.8957	0.342745	19.5365	1095.49	4.13783	568.952	187.262
TC	169.887	5.73942	126.267	8.03518	19.514	210.648	13.813	104.173	909.76	0.618464	418.082	210.102
TC	436.091	28.5961	270.869	34.1565	58.7809	211.328	2.68638	94.0232	1872.16	41.5312	988.606	409.669
TC	165.626	7.51294	74.4464	39.2722	22.8803	137.795	0.248279	87.6423	832.672	9.12267	441.081	19.6136
TC	241.524	1.65427	165.758	17.2044	31.1003	213.76	5.93779	52.815	1651	4.14825	1004.52	72.1947
TC	1179.56	164.58	781.654	99.8803	334.013	252.341	18.8451	159.034	1996.65	100.079	697.681	506.144
TC	384.915	3.91628	311.065	21.8193	184.065	316.499	4.61201	38.0491	935.678	11.1621	343.6	74.2366
TC	240.538	8.9088	139.571	14.1056	34.1504	164.038	5.77016	100.566	2076.25	23.6745	858.595	338.205
TC	735.297	38.6704	479.737	83.5056	126.099	153.164	0	40.225	1242.25	20.712	99.7942	360.044
TC	1167.47	5.89632	839.637	12.9719	70.7559	463.425	16.5298	291.043	1459.19	75.1053	630.104	784.634
TC	348.103	2.84166	311.162	5.68332	66.779	306.827	2.8946	11.5784	2153.61	107.509	325.966	165.427
TC	341.529	2.86999	212.379	22.9599	8.60998	176.609	16.6612	136.622	634.131	3.73018	212.62	2509.02
IM	50.3826	0.149503	44.2529	0	0	8.29697	0.907481	0	283.888	8.02458	40.7285	15.1568
IM	145.79	0	133.936	0.17693	0	27.3804	0	4.42168	243.117	24.3726	68.0402	79.0822
IM	128.094	0	113.673	0	0	49.8795	0	1.97934	134.572	4.59719	56.838	41.9336
IM	1108.55	5.42645	904.926	0.516805	2.06722	156.202	0	34.3695	1953.36	49.4854	855.992	1050.36
IM	319.128	1.40214	235.7	0.701071	0.560857	119.421	0.461678	20.9294	1003.33	125.774	296.477	614.481
IM	241.757	6.61935	185.643	1.35396	3.15923	36.6352	0.13084	1.04672	721.536	14.5662	279.185	291.906
IM	1779.04	4.91157	1241.75	4.03451	6.49029	91.8172	0.182539	17.1587	589.096	9.59868	308.664	465.092
IM	364.102	1.35767	294.614	0.246849	0.246849	115.487	0.1346	35.669	897.409	71.7314	320.032	626.505
IM	705.606	53.0848	432.587	32.7278	35.0767	157.945	2.32728	74.7834	1284.49	46.6341	291.384	1025.74
IM	895.607	1.2961	602.688	2.75422	1.94416	133.527	0	61.0799	477.417	1.47756	208.5	1284.04
IM	132.244	0	119.342	0	1.61273	56.9402	0	16.9282	147.921	6.22826	23.356	88.4554
IM	673.464	1.96002	551.158	0.196002	2.35203	26.0965	0	7.74739	293.062	4.04781	43.514	402.365
IM	685.859	1.04799	571.057	0.381086	0.952714	153.034	0.193102	29.255	723.766	39.8413	274.75	399.161
IM	452.525	0.812797	387.908	0.203199	2.84479	158.113	0.171862	51.0431	934.761	7.61435	278.725	580.356
IM	294.049	0.220015	213.634	0	0	102.452	0.257416	28.8306	567.679	56.2894	207.402	626.103
IM	232.556	0	184.268	0.716439	0.716439	37.9023	0.131605	3.94815	626.861	16.4592	81.3555	108.714
IM	605.668	3.69122	601.669	0	84.898	56.9402	20.7755	7.95112	104.537	5.72282	35.4815	123.564
IM	750.57	55.5284	454.678	36.811	36.0311	59.5575	0.319343	23.791	948.678	15.5986	189.862	751.62
IM	292.467	1.58376	277.685	0	1.58376	64.5484	0	5.05499	476.293	18.9884	187.247	50.06
IM	267.796	8.07056	216.438	0	2.93475	65.9487	2.1505	0.716834	822.429	23.0857	87.2929	155.156
IM	1506.06	34.1985	1132.54	3.41985	3.41985	156.46	0	40.2768	633.285	23.011	362.374	506.26
IM	439.768	0	362.992	0	0	207.624	0.939474	46.9737	245.65	4.0365	88.803	124.862
IM	1073.69	13.7652	940.719	0.283819	0.283819	71.496	0.31776	16.2058	1216.89	174.31	395.443	924.391
IM	409.193	8.60582	310.642	3.60889	0.832821	176.159	1.5752	87.4234	882.047	123.975	118.719	464.449
IM	203.45	0	136.404	0	2.31194	57.0638	0	2.80641	561.382	60.7188	162.982	168.346
IM	310.603	6.74526	261.459	4.17564	13.1693	116.715	0.221051	22.5472	868.991	62.7968	280.553	77.457
IM	257.875	2.60626	191.994	0.289584	0.579168	49.0857	0	0.679858	451.06	19.5891	157.564	43.0564
IM	917.758	63.1344	742.214	0	4.61959	41.9416	0	20.1941	2051.54	21.992	460.261	1182.01
N	136.17	0	115.519	0	0	2.29377	0	0.327681	17.1054	1.29098	1.93646	884.027
N	444.554	8.56087	396.246	1.22298	17.1217	23.4729	0	3.27528	404.949	82.7377	40.7862	199.379
N	807.693	0	469.204	0.311971	1.87183	8.83956	0.315699	0.947096	632.84	55.5743	195.956	173.68
N	776.01	12.3522	691.724	1.0899	9.44582	25.3501	0	4.69446	1478.02	165.031	283.045	131.82
N	584.307	10.8274	502.541	3.23578	14.1876	0.120015	0	0	148.418	3.49094	8.67445	60.8014
N	1489.17	948.657	333.897	13.0674	15.7827	0.664991	0	0.0831238	198.938	13.5343	22.0137	313.098
N	51.6614	8.61023	17.2205	0	0	2.91622	0	1.16649	141.155	8.48475	0	472.313
N	745.107	41.5483	461.67	0.197379	1.18428	26.1142	0	2.96753	988.401	60.8188	119.247	604.988
N	65.0587	0.91632	59.5608	0	1.83264	10.9608	0	0	440.057	19.5581	27.7073	145.78
N	1306.71	132.565	1074	1.6049	28.2463	53.3596	0	23.6444	1031.38	50.6509	27.5414	56.8131
N	440.61	36.3293	349.32	2.79456	24.2196	12.3589	0	1.76556	794.592	61.0623	11.7427	423.997
N	137.666	1.98991	120.118	0.180901	1.98991	0	0	0	312.31	12.1755	5.02479	52.6467
N	345.998	3.73572	305.261	0	0.889456	1.60522	0	0	159.319	4.24379	0.884123	1028.31
N	261.562	33.2203	222.996	0	0.190921	11.1053	0	3.06353	311.21	1.63108	224.763	228.04
N	515.561	1.62228	437.043	2.27119	2.92011	22.8613	0	5.32387	1146.84	145.361	313.061	1174.16
N	969.064	25.0163	677.085	4.01722	6.02584	35.6411	0	8.91028	216.378	11.1945	37.5604	349.007
N	655.934	8.49655	378.946	0	0	3.41931	0	0	132.83	1.63987	3.27975	105.712
N	216.86	0.193798	199.612	0.193798	0	2.41092	0	0	363.848	5.17145	87.73	93.0215
N	417.902	60.2618	326.527	0.32751	0.982529	31.3035	0	7.82586	1769.86	255.146	350.866	1556.83
N	707.732	4.32864	439.573	21.2103	10.1723	16.8916	0.536242	5.0943	239.386	18.205	34.1083	421.458
N	364.255	5.62014	300.941	0.614703	1.93192	1.73289	0	0	117.125	4.40793	2.83367	400.764
N	842.399	5.95082	540.811	1.19016	1.4282	15.2656	0	1.0904	525.755	147.672	47.3068	173.581
N	362.373	7.06668	303.046	1.47907	6.24497	4.21572	0.140524	1.40524	804.184	134.83	129.263	217.322
N	1256.26	117.004	634.286	41.0541	53.3703	187.644	1.59021	147.889	551.474	54.8341	57.9675	1775.51
N	580.368	21.2589	478.325	10.6294	23.3848	142.446	0	106.077	239.109	3.36773	6.73547	402.552
N	148.801	0	113.433	1.29392	3.45045	5.11649	0	0	76.7115	3.31725	17.8302	83.1967
N	256.483	8.16824	227.077	5.99004	9.80189	91.2384	1.669	64.5345	355.176	1.15317	210.453	416.483
N	658.161	9.36883	421.598	2.34221	14.0533	497.16	0	92.2872	834.551	30.3841	166.1	494.51
N	835.801	0	451.254	11.7718	3.92395	29.8716	0	0	504.182	129.392	35.6943	3.64723
N	327.352	20.3324	258.222	4.06648	10.1662	59.3891	5.74734	40.2314	213.846	2.25101	15.7571	96.7303
N	415.581	6.66708	225.728	20.3187	14.6041	225.576	2.61917	164.025	282.987	6.1873	71.3167	960.184
N	403.141	11.0059	236.423	14.2669	5.70675	102.688	0	53.2936	153.334	22.5627	17.0371	513.142
N	388.666	9.38428	279.182	3.12809	7.82023	28.2642	0	5.43542	124.083	0	71.8892	74.624
N	115.709	0	76.517	0	5.59881	35.2494	0	17.6247	104.033	6.78474	4.52316	81.0211
N	365.347	20.3078	241.566	7.15609	10.444	123.296	0.992722	63.9313	281.091	2.55537	41.8151	296.442
N	438.36	6.32685	304.592	30.7304	20.7882	98.315	4.27457	41.677	240.216	14.6921	34.5264	201.719
N	311.611	8.07282	193.748	4.84369	3.22913	28.7174	0	0	328.411	98.1459	15.0994	395.478
N	750.029	30.0764	436.107	22.5573	33.8359	23.3248	0	0	486.298	10.0268	52.6405	785.334
N	403.144	77.6425	191.12	23.89	26.8763	103.089	0	2.98808	449.787	70.9124	42.5474	14.7453
N	378.163	1.88141	355.587	1.88141	20.6955	346.437	12.9509	310.822	338.985	1.71205	46.2253	694.627

## Sheet: Figure 2c
Stage	Lauren	HER2	MMR	EBV	CPS	CD8+	CD8+PD-1+LAG-3+	CD8+PD-1-LAG-3+	CD8+PD-1+LAG-3-	CD8+PD-1-LAG-3-	CD8+PD-1+TIM-3+	CD8+PD-1-TIM-3+	CD8+PD-1+LAG-3+TIM-3+	CD8+PD-1+LAG-3+TIM-3-	CD8+PD-1+LAG-3-TIM-3+	CD8+PD-1+LAG-3-TIM-3-	CD4+	CD4+FoxP3+	CD4+FoxP3-	CD4+FoxP3+CTLA-4+	CD4+FoxP3-CTLA-4+	CD4+FoxP3+PD-L1+	CD4+FoxP3-PD-L1+	CD68+	CD68+STING+	CD68+CD163+HLA-DR-	CD68+HLA-DR+CD163-	CD68+CD163+HLA-DR-STING+	CD68+HLA-DR+CD163-STING+	CD20+	CD66b+
I-II	Mixed	Negative	pMMR	Negative	1	53.0264	4.2889	11.3071	5.0687	32.3617	0.7798	0	0.7798	3.5091	0	5.0687	4.47735	2.92001	1.55734	0	0	0.194667	0	131.239	8.42319	4.07574	52.7129	0	1.63029	0.392479	368.145
III-IV	diffuse	Negative	dMMR	Negative	2	218.545	0	7.25594	17.8691	193.42	1.29957	9.2053	0	0	1.29957	16.5695	74.2277	33.3028	40.9249	0.35179	0.938107	5.39412	9.73286	197.528	0.786517	5.39326	99.7753	0	0.337079	31.5561	91.6144
I-II	Mixed	Negative	pMMR	Negative	2	133.44	0.201266	0	24.7558	108.483	0	0.201266	0	0.201266	0	24.7558	285.776	56.2597	229.516	0	1.36269	6.42412	22.7764	266.763	12.0384	42.5704	69.0897	0	3.66385	49.3827	553.261
I-II	diffuse	Negative	pMMR	Positive	1	304.937	1.11904	17.9046	33.0115	252.902	2.23807	22.3807	0.559518	0.559518	1.67855	31.333	536.639	229.088	307.551	0.57272	1.14544	40.6631	68.7264	1501.12	140.241	8.63024	407.24	0	36.6785	400.5	603.428
III-IV	diffuse	Negative	pMMR	Negative	2	268.117	0.93096	0.46548	65.943	200.777	3.41352	7.60284	0.31032	0.62064	3.1032	62.8398	500.583	0.466527	500.116	0	0.311018	0	44.32	986.512	20.4872	19.236	433.671	0.312781	10.4782	118.35	120.85
III-IV	Intestinal	Positive	pMMR	Negative	2	359.849	0.334536	0.223024	80.6232	278.669	0.334536	0.892097	0	0.334536	0.334536	80.2887	481.543	164.987	316.556	0	0.109992	48.8362	132.1	344.848	86.3242	1.79375	225.9	0	73.4316	381.338	522.072
I-II	Intestinal	Negative	pMMR	Negative	1	173.242	1.06501	3.90505	42.2456	126.027	2.84004	23.7853	0.355005	0.71001	2.48503	39.7606	62.7458	19.5982	43.1476	0.15805	0	5.21564	15.0147	76.2049	0.284347	1.13739	8.24606	0	0	108.821	215.906
III-IV	diffuse	Negative	pMMR	Negative	1	240.18	0	0.687211	9.44915	230.044	0	1.03082	0	0	0	9.44915	73.492	18.8093	54.6827	0	0	2.71474	9.88943	537.592	11.3383	4.49623	253.548	0.390976	5.86464	107.865	203.34
III-IV	Mixed	Negative	pMMR	Positive	4	1150.47	0.354387	1.19606	228.89	920.033	7.26494	11.7834	0.177194	0.177194	7.08774	221.802	672.613	129.207	543.406	0	0	45.269	203.091	416.088	44.2554	9.98535	284.485	0.145418	32.9613	517.387	156.778
I-II	Mixed	Negative	dMMR	Negative	2	249.094	3.00424	3.34758	82.4879	160.255	6.35182	4.03427	1.2017	1.80254	5.15013	77.3377	814.622	189.078	625.544	0.40662	12.3612	85.9594	419.062	644.778	26.8842	31.1562	279.301	1.17848	14.8047	44.6279	307.484
III-IV	Mixed	Negative	pMMR	Negative	3	278.881	38.1608	19.8689	64.6527	156.199	45.5292	41.3433	22.908	15.2529	22.6213	42.0314	702.767	104.481	598.287	0.394054	10.4706	9.51359	92.5746	1238.39	153.026	3.67725	765.476	1.33192	82.5499	223.468	19.9732
III-IV	Mixed	Negative	pMMR	Negative	4	636.732	4.87412	15.5398	222.375	393.944	18.8084	13.1888	1.89231	2.98181	16.9161	205.459	633.064	148.801	484.263	0.0573635	0.0573635	64.3045	266.626	324.687	41.4347	6.84824	167.465	2.18683	18.3003	414.99	825.533
III-IV	Mixed	Negative	dMMR	Negative	2	219.808	0	0.171591	42.0398	177.597	1.8875	2.74545	0	0	1.8875	40.1523	433.846	130.308	303.538	0	0.192478	34.6461	107.788	773.624	11.0186	10.632	485.206	0.193309	6.1859	49.6335	379.342
III-IV	Mixed	Negative	pMMR	Negative	4	419.482	1.03747	9.85594	167.551	241.038	4.84151	14.6974	0.518733	0.518733	4.32278	163.228	388.136	50.7081	337.428	0.156507	1.09555	23.0065	264.34	274.197	3.59141	2.81067	88.2238	0.156148	0.780742	162.195	595.461
III-IV	Intestinal	Negative	dMMR	Negative	2	258.039	0.360606	0.824241	25.1909	231.663	0.0515151	0.10303	0	0.360606	0.0515151	25.1394	258.403	101.642	156.761	0.0514644	0	22.2841	56.9197	467.251	19.7453	3.90624	267.444	0.16053	13.7521	30.0594	190.129
III-IV	Intestinal	Negative	pMMR	Negative	3	362.544	2.66349	2.78737	143.766	213.327	6.81358	7.55687	0.123883	2.53961	6.68969	137.077	502.882	120.682	382.2	0.0594493	0.416145	47.4406	219.071	832.142	55.3942	55.5881	240.839	4.71853	14.1556	622.428	143.578
III-IV	Intestinal	Negative	dMMR	Negative	4	222.695	0.0971194	0	55.3581	167.24	0.0971194	0.582716	0	0.0971194	0.0971194	55.2609	469.038	129.722	339.316	0	1.45629	60.8282	244.321	507.699	18.4401	12.7521	216.327	0.550451	9.08244	73.5421	910.613
I-II	Mixed	Negative	pMMR	Negative	2	192.147	0.172021	0.688083	28.8995	162.388	0.344042	3.61244	0	0.172021	0.344042	28.5555	193.402	45.1064	148.295	0	0	3.39843	4.94317	442.045	19.75	1.99719	217.25	0	8.43259	103.033	151.018
III-IV	Mixed	Negative	pMMR	Negative	4	257.625	0.283104	1.01917	43.9944	212.328	0.792691	1.81187	0	0.283104	0.792691	43.2017	475.681	91.3028	384.378	5.46069	46.6343	29.2693	176.053	1040.48	117.609	3.52448	401.737	0.650674	34.811	85.2266	195.197
III-IV	diffuse	Negative	pMMR	Positive	2	374.1	0	0.222061	50.8521	323.025	0	0.148041	0	0	0	50.8521	121.874	8.59457	113.279	0	0.422684	1.62029	23.8112	148.956	17.9101	2.72705	66.2601	1.40038	8.54969	522.849	112.552
I-II	Mixed	Negative	dMMR	Negative	4	277.016	42.2317	14.2233	76.1365	144.424	3.82476	0.597618	3.02793	39.2037	0.796824	75.3397	274.613	86.6222	187.991	2.25749	9.7582	26.1432	71.2931	529.404	78.317	3.27701	288.377	1.10461	23.0127	59.812	249.005
III-IV	diffuse	Negative	pMMR	Negative	1	169.895	0	0	19.5215	150.373	0.193282	3.09251	0	0	0.193282	19.3282	182.063	18.2257	163.837	0.38778	0	0	0.58167	292.719	12.2697	9.1146	150.917	1.05168	1.40225	98.7135	169.634
III-IV	Intestinal	Positive	pMMR	Negative	1	99.2623	0.360205	5.66037	8.85076	84.391	0.411663	0.205832	0.0514579	0.308748	0.360205	8.49056	76.7284	20.8647	55.8637	0	0	0.72483	6.88588	161.281	33.5738	1.2713	89.0486	0.0577862	22.5366	26.3169	39.6186
I-II	Intestinal	Positive	pMMR	Negative	1	734.918	3.7664	52.7296	92.7475	585.675	3.7664	52.7296	2.354	1.4124	1.4124	91.3351	2.78093	1.23597	1.54496	0	0	0	0	726.481	23.4553	12.0446	423.781	0.316964	4.12053	519.602	1120.98
III-IV	diffuse	Negative	pMMR	Negative	4	745.895	4.01785	4.7955	292.655	444.426	4.53629	4.01785	1.16647	2.85138	3.36981	289.285	827.764	113.904	713.861	1.40275	12.9053	78.1333	530.942	655.622	13.1039	93.2941	187.443	1.2819	5.98221	649.643	110.173
III-IV	diffuse	Negative	pMMR	Positive	4	1852.16	18.6995	57.2033	371.946	1404.31	2.20969	4.61273	0.359075	18.3404	1.85062	370.095	1076.5	200.065	876.433	0.439825	4.39825	96.3766	492.824	516.496	73.5048	23.6886	265.032	4.96199	33.949	322.738	83.9893
III-IV	diffuse	Negative	pMMR	Negative	4	467.857	0.501365	1.83834	128.809	336.709	0.250683	0.459585	0	0.501365	0.250683	128.558	336.523	112.38	224.142	1.06019	0.0883493	31.5849	57.0295	837.009	38.9355	80.8112	268.223	7.72831	13.1465	106.299	310.129
III-IV	Mixed	Negative	dMMR	Negative	1	59.6209	0.247261	0.0618153	15.2993	44.0125	0	0.154538	0	0.247261	0	15.2993	77.7186	24.8238	52.8948	0.151735	0.273123	6.61564	8.64889	665.424	24.7803	41.4435	329.373	2.26668	7.38203	4.72206	583.901
I-II	Mixed	Negative	pMMR	Positive	4	345.078	0	0	45.3987	299.679	0.241482	0	0	0	0.241482	45.1572	730.928	90.2381	640.69	0	0	0.694139	4.16483	1281.19	416.919	151.212	48.7935	85.5094	15.7009	77.7423	80.881
III-IV	diffuse	Negative	dMMR	Negative	2	148.992	0.905331	1.42266	17.2013	129.462	0.646665	0.775998	0.258666	0.646665	0.387999	16.8133	290.515	86.2125	204.303	0.129061	0	6.06585	25.9412	579.553	6.05613	6.60669	104.055	0.367038	2.93631	91.8794	100.387
III-IV	Intestinal	Negative	pMMR	Negative	4	150.427	0.141423	1.22567	46.9997	102.061	0.188564	0.0471411	0	0.141423	0.188564	46.8111	413.319	106.956	306.364	0.101428	0.405712	76.2232	213.76	914.449	76.0449	36.662	510.356	5.87164	25.0619	152.646	648.118
III-IV	Mixed	Negative	pMMR	Negative	4	365.16	26.5815	1.074	154.924	182.58	0.536999	0.805499	0.2685	26.313	0.2685	154.656	429.86	83.3021	346.558	0	10.4128	32.3063	186.896	485.397	42.931	0.923248	314.827	0	14.0795	271.103	566.852
III-IV	Mixed	Negative	pMMR	Negative	3	48.2483	2.46743	0.800248	14.3044	30.6762	0.36678	0.0666873	0.266749	2.20068	0.100031	14.2044	208.061	45.2552	162.806	3.66304	26.1075	27.5394	108.06	1646.86	28.0943	61.326	129.011	1.61668	3.55669	8.40863	409.552
I-II	Intestinal	Positive	pMMR	Negative	4	180.917	0.947209	0.378884	20.8386	158.752	0.568325	0	0.378884	0.568325	0.189442	20.6492	220.823	55.3607	165.462	0	0.465216	13.3362	62.494	441.77	26.0842	5.81495	216.648	0.332283	6.31337	136.414	624.677
III-IV	Intestinal	Negative	pMMR	Negative	4	174.961	9.73191	2.48625	89.4341	73.309	0.355179	0.142072	0.142072	9.58984	0.213108	89.221	247.886	95.4846	152.401	0.0719552	0.359776	30.509	86.706	525.269	21.0974	41.5446	232.867	0.144503	7.29741	85.0154	690.002
III-IV	Intestinal	Positive	pMMR	Negative	1	75.6669	0	2.84074	2.58249	70.2437	0	0	0	0	0	2.58249	4.11027	0.513784	3.59649	0	0	0	0	1222.43	5.00875	16.2048	681.484	0	0.589264	95.6923	153.027
III-IV	Intestinal	Positive	pMMR	Negative	1	125.723	2.98748	1.4315	40.7667	80.5375	0.124478	0.0622392	0	2.98748	0.124478	40.6422	205.285	56.9565	148.329	0	0.274887	20.2866	69.5463	615.041	5.40683	38.3495	185.56	0.167222	0.836108	12.8801	41.5385
I-II	Intestinal	Positive	pMMR	Negative	2	117.008	6.80074	6.21948	23.5991	80.3882	0.116252	0.174378	0	6.80074	0.116252	23.4829	246.69	51.3188	195.371	0	0	3.36123	19.027	310.942	2.51799	10.7475	166.495	0.0614145	0.67556	50.3652	296.618
III-IV	diffuse	Negative	dMMR	Negative	1	196.059	0.820332	15.5863	4.10166	175.551	0	0	0	0.820332	0	4.10166	531.204	75.6162	455.588	0	3.02465	48.3944	279.78	737.914	110.725	12.2602	288.882	0.766266	33.7157	76.7625	440.951
III-IV	Mixed	Negative	dMMR	Negative	3	610.495	1.12925	0.311517	345.355	263.699	1.32395	0.272577	0.0778792	1.05137	1.24607	344.109	178.678	30.7134	147.964	0.0806126	0.604595	9.83474	59.613	376.502	5.07299	12.0603	152.908	0.191434	0.526443	62.5408	166.843
III-IV	Intestinal	Positive	pMMR	Negative	1	159.677	0.799305	23.6102	18.63	116.637	0.12297	0.307425	0	0.799305	0.12297	18.507	204.412	23.2214	181.19	0	0.0636202	1.46327	16.6685	428.364	31.3609	12.5443	168.197	0.896024	13.8884	13.4213	551.11
III-IV	Intestinal	Negative	pMMR	Negative	2	333	0.0423503	0.0847006	16.9401	315.933	0.169401	0.677605	0	0.0423503	0.169401	16.7707	662.04	47.166	614.874	0	0.271069	8.44831	58.5509	961.036	188.086	5.80319	578.475	3.41894	90.1519	17.0214	39.876
III-IV	diffuse	Negative	pMMR	Negative	4	994.021	16.0123	9.10505	348.818	620.086	91.3645	102.981	8.16315	7.84918	83.2014	265.616	1116.67	178.007	938.665	24.915	103.862	76.8462	542.727	1601.81	219.718	1.89004	690.102	0.236255	55.0475	575.687	1263.55
III-IV	Intestinal	Positive	pMMR	Negative	4	557.605	88.0955	19.0206	241.262	209.227	128.806	66.4054	49.0532	39.0423	79.7532	161.509	849.442	228.113	621.329	10.1029	76.8353	102.093	332.598	1064.48	302.231	1.28281	467.971	1.02625	149.32	47.8786	281.224
III-IV	Intestinal	Negative	pMMR	Positive	1	280.805	7.40107	10.4486	46.5832	216.372	30.0396	79.235	5.65964	1.74143	24.38	22.2032	728.329	121.19	607.139	2.97035	39.8026	16.6339	172.874	1092.16	272.647	1.05066	479.628	0.525332	55.1598	94.6234	900.554
III-IV	Intestinal	Positive	pMMR	Negative	4	408.263	8.64964	62.7717	39.2941	297.548	24.4661	136.17	6.17832	2.47133	18.2878	21.0063	945.438	239.197	706.241	17.7183	150.052	99.3886	375.13	1507.9	223.649	11.5765	867.008	6.40404	56.8974	275.802	1091.28
III-IV	Mixed	Negative	pMMR	Negative	4	630.694	4.29044	0	154.456	471.948	6.43566	45.0496	2.14522	2.14522	4.29044	150.165	1421.37	184.465	1236.91	18.1171	161.407	110.35	841.624	1447.64	318.48	94.4774	512.007	41.1434	71.62	1896.37	562.432
III-IV	Intestinal	Negative	pMMR	Negative	1	29.7404	0	0	17.8443	11.8962	1.18962	0	0	0	1.18962	16.6546	563.634	99.7955	463.838	2.81114	9.83899	0	5.62228	592.261	4.65127	6.20169	263.572	0	3.10085	310.744	435.778
III-IV	Intestinal	Positive	pMMR	Negative	4	247.174	0.961767	2.8853	32.7001	210.627	7.69413	28.853	0.961767	0	6.73237	25.9677	895.221	190.705	704.516	7.28809	88.6718	82.5984	386.269	1330.35	412.178	0	784.369	0	184.557	94.0167	886.245
III-IV	Mixed	Negative	pMMR	Negative	4	380.875	14.9363	7.46813	110.955	247.515	35.2069	78.9488	9.60188	5.33438	25.605	85.35	1002.19	218.955	783.236	14.8673	154.079	94.6101	373.71	999.293	148.778	14.8778	489.728	8.67872	58.2714	366.849	660.911
III-IV	Intestinal	Negative	pMMR	Positive	3	182.393	22.4484	12.6272	70.1511	77.1663	7.01511	1.40302	0	22.4484	7.01511	63.136	2367.21	729.669	1637.54	89.8054	354.31	124.886	552.163	1958.47	352.345	42.9253	501.392	23.8474	64.388	174.813	1604.71
III-IV	Mixed	Negative	pMMR	Positive	3	920.743	5.71004	4.28253	115.628	795.122	15.7026	31.4052	2.85502	2.85502	12.8476	102.781	667.031	118.208	548.823	0	0	52.5369	377.14	1033.71	19.8246	39.6492	110.451	0	11.3284	114.016	1755.85
III-IV	Intestinal	Positive	pMMR	Negative	1	334.913	13.726	0	164.711	156.476	5.49038	2.74519	0	13.726	5.49038	159.221	61.1007	34.5352	26.5655	0	5.3131	15.9393	15.9393	3086.24	16.8878	0	67.5511	0	4.22195	123.334	560.288
III-IV	Mixed	Negative	pMMR	Negative	4	1197.09	102.039	69.6851	313.583	711.784	149.325	288.695	54.7526	47.2863	94.5726	219.01	1073.23	43.9173	1029.31	2.74483	227.821	0	32.938	2689.08	484.963	319.437	647.585	55.1754	5.80794	98.8672	743.481
III-IV	Intestinal	Negative	pMMR	Negative	2	536.076	95.7395	13.3288	285.268	141.74	182.539	52.9899	75.0962	20.6433	107.443	177.825	664.102	106.592	557.509	6.0957	94.5657	27.6778	170.021	685.383	174.483	25.9721	62.054	13.4218	14.4677	55.5896	436.713
III-IV	diffuse	Negative	pMMR	Negative	4	1568.33	57.4686	54.9854	508.349	947.523	273.153	337.362	29.0891	28.3796	244.064	264.285	1773.87	334.466	1439.4	25.2177	431.355	215.014	1057.15	2813.13	824.148	120.487	963.52	58.1663	224.356	1241	1322.46
III-IV	Intestinal	Negative	pMMR	Negative	4	112.526	6.43007	9.6451	20.8977	75.5533	10.4489	26.1222	2.81315	3.61691	7.63571	13.262	630.187	156.479	473.708	10.1471	92.9258	102.005	277.709	947.936	197.444	20.4959	224.772	4.09918	25.6199	142.602	324.606
III-IV	Intestinal	Positive	pMMR	Negative	3	323.253	31.0626	32.8304	81.5709	177.789	37.6287	55.3066	15.6576	15.405	21.9711	59.5998	681.677	115.039	566.638	9.14409	123.298	50.7349	322.108	1102.03	194.341	13.2621	357.313	6.63107	33.6654	449.286	827.849
III-IV	diffuse	Negative	pMMR	Negative	1	15.7089	3.49087	0.872717	0.872717	10.4726	0.872717	0	0.872717	2.61815	0	0.872717	198.206	77.5589	120.647	0	0	12.4477	52.6635	496.86	36.9327	23.0829	259.683	2.88537	8.6561	6.61358	1086.83
III-IV	Mixed	Negative	pMMR	Negative	4	163.441	0.362397	0.362397	25.0054	137.711	0.362397	6.52315	0	0.362397	0.362397	24.643	739.826	122.505	617.321	4.42789	116.601	40.589	255.341	1499.9	467.281	0.605286	699.105	0	163.427	190.002	1790.98
III-IV	Mixed	Negative	pMMR	Negative	4	246.699	11.534	14.0971	42.932	178.136	4.48543	12.8155	1.28155	10.2524	3.20388	39.7281	902.287	224.966	677.321	5.25055	71.0844	95.7216	294.435	1620.48	272.321	13.8682	420.249	0.420249	29.8377	133.455	552.051
III-IV	Mixed	Negative	pMMR	Positive	4	592.142	28.7886	75.6406	84.8605	402.852	51.5561	143.002	19.1924	9.5962	32.3637	52.4969	959.795	254.604	705.191	10.315	75.2238	125.038	415.366	1829.41	215.601	23.6754	490.197	1.55248	33.1844	85.4523	1067.56
III-IV	Intestinal	Negative	pMMR	Negative	3	374.557	17.5848	13.4817	93.7857	249.704	37.5143	62.133	11.7232	5.86161	25.7911	67.9946	774.633	154.666	619.968	13.7046	115.51	81.5747	375.896	543.512	50.6611	15.6361	252.68	6.25445	15.6361	196.989	369.732
III-IV	Intestinal	Negative	pMMR	Negative	3	391.611	30.1539	24.9013	102.718	233.838	45.7172	64.3931	13.0343	17.1196	32.6829	70.0348	785.923	162.995	622.928	12.0832	101.036	42.934	212.87	1344.42	282.024	3.11629	776.475	1.03876	107.512	579.561	808.279
III-IV	Mixed	Negative	pMMR	Negative	2	330.041	11.5209	31.1743	39.3068	248.039	14.9095	75.225	5.42162	6.09932	9.48784	29.8189	1016.66	157.782	858.878	12.1371	192.766	87.8155	509.758	1307.87	224.078	7.06263	631.142	4.4944	69.3422	605.211	889.316
III-IV	Intestinal	Positive	pMMR	Negative	2	200.723	37.063	6.80183	61.6329	95.2256	35.3973	29.7059	19.8502	17.2128	15.547	46.0859	799.62	185.437	614.183	6.46508	87.6728	51.2476	299.601	487.269	16.0906	4.38835	119.136	0	5.85113	88.925	755.723
III-IV	Intestinal	Negative	pMMR	Negative	4	153.901	6.80516	3.66432	45.0188	98.4131	8.89906	7.32863	3.14084	3.66432	5.75821	39.2605	280.87	53.5534	227.317	0.569717	22.7887	29.0555	160.66	1116.47	84.439	1.10378	463.035	0	20.9718	73.8779	563.994
III-IV	diffuse	Negative	pMMR	Negative	4	406.114	24.0067	34.0095	74.0208	274.077	22.0062	84.0236	6.00168	18.0051	16.0045	58.0163	443.952	120.186	323.766	2.45278	26.9805	39.2444	120.186	1289.97	251.852	21.4995	79.8554	6.14272	12.2854	8.71635	1050.32
III-IV	diffuse	Negative	pMMR	Negative	2	370.467	50.4566	18.6249	133.084	168.302	45.3771	37.9271	18.2863	32.1703	27.0908	105.993	608.03	56.8957	551.134	0.342745	40.7867	19.5365	292.019	1095.49	134.824	4.13783	568.952	0	32.0682	187.262	1208.41
III-IV	Intestinal	Negative	pMMR	Negative	3	169.887	9.75701	5.73942	28.1231	126.267	8.03518	19.514	3.44365	6.31336	4.59153	23.5316	866.764	210.648	656.116	13.813	109.928	104.173	339.569	909.76	198.527	0.618464	418.082	0	64.3202	210.102	413.268
III-IV	Intestinal	Positive	pMMR	Negative	4	436.091	27.0074	28.5961	109.618	270.869	34.1565	58.7809	6.35469	20.6527	27.8018	81.8166	1156.93	211.328	945.604	2.68638	52.8321	94.0232	409.225	1872.16	298.862	41.5312	988.606	3.25735	134.366	409.669	603.291
I-II	Intestinal	Negative	dMMR	Negative	1	165.626	20.4898	7.51294	63.177	74.4464	39.2722	22.8803	17.0749	3.41497	22.1973	40.9797	361.99	137.795	224.196	0.248279	0.744836	87.6423	175.285	832.672	85.0689	9.12267	441.081	2.0526	42.1924	19.6136	133.372
III-IV	Intestinal	Positive	pMMR	Negative	2	241.524	7.2788	1.65427	66.8326	165.758	17.2044	31.1003	4.30111	2.97769	12.9033	53.9293	697.534	213.76	483.773	5.93779	47.5023	52.815	113.443	1651	128.277	4.14825	1004.52	0	29.9951	72.1947	752.524
III-IV	diffuse	Negative	pMMR	Positive	4	1179.56	69.1479	164.58	164.176	781.654	99.8803	334.013	34.7761	34.3718	65.1042	99.0715	1717.66	252.341	1465.32	18.8451	206.377	159.034	524.905	1996.65	505.726	100.079	697.681	45.9378	118.536	506.144	2572.86
III-IV	diffuse	Positive	pMMR	Negative	4	384.915	3.91628	3.91628	66.0174	311.065	21.8193	184.065	1.11894	2.79735	20.7004	45.317	1316.73	316.499	1000.23	4.61201	64.5681	38.0491	337.253	935.678	21.3536	11.1621	343.6	0	9.22089	74.2366	2503.98
III-IV	Intestinal	Positive	pMMR	Negative	4	240.538	28.9536	8.9088	63.104	139.571	14.1056	34.1504	3.712	25.2416	10.3936	52.7104	864.7	164.038	700.663	5.77016	79.1337	100.566	413.803	2076.25	269.1	23.6745	858.595	1.5783	56.0296	338.205	1095.51
III-IV	Intestinal	Positive	pMMR	Negative	4	735.297	73.9781	38.6704	142.912	479.737	83.5056	126.099	40.3517	33.6264	43.1539	99.7583	1100.77	153.164	947.609	0	0	40.225	475.738	1242.25	1.41218	20.712	99.7942	0	0	360.044	1178.43
III-IV	Intestinal	Positive	pMMR	Negative	4	1167.47	18.8682	5.89632	303.071	839.637	12.9719	70.7559	2.35853	16.5097	10.6134	292.458	2681.96	463.425	2218.54	16.5298	412.064	291.043	1420.97	1459.19	176.546	75.1053	630.104	8.77854	76.0807	784.634	1120.17
III-IV	Intestinal	Positive	pMMR	Negative	4	348.103	0	2.84166	34.0999	311.162	5.68332	66.779	0	0	5.68332	28.4166	1590.58	306.827	1283.75	2.8946	10.1311	11.5784	306.827	2153.61	149.652	107.509	325.966	6.88055	2.58021	165.427	714.194
III-IV	Intestinal	Positive	pMMR	Negative	4	341.529	2.86999	2.86999	123.41	212.379	22.9599	8.60998	0	2.86999	22.9599	100.45	1347.89	176.609	1171.28	16.6612	223.261	136.622	764.751	634.131	52.2225	3.73018	212.62	0	41.032	2509.02	281.065

## Sheet: Figure 2d
OS	event	CD8+PD-1+LAG-3+TIM-3+	CD4+FoxP3+CTLA-4+	CD68+STING+
81.6667	0	low	low	low
39	1	low	low	low
71.4	0	low	low	low
72.5667	0	low	low	low
29.4333	1	low	low	low
43.7667	1	low	low	low
36.6	1	low	low	low
15.7667	1	low	low	low
63.2	0	low	low	low
61.2333	0	low	low	low
14.0667	1	high	low	high
7.36667	1	low	low	low
40.6333	1	low	low	low
29.8333	1	low	low	low
28.6667	1	low	low	low
45.5667	1	low	low	low
56.7333	0	low	low	low
37.5667	1	low	low	low
9.5	1	low	high	low
23.3333	1	low	low	low
9.9	1	low	low	high
19.9333	1	high	low	low
28.0333	1	low	low	low
48.0333	0	low	low	low
38.5	1	low	low	low
10.0667	1	low	low	low
48.6667	1	low	low	low
14	1	low	low	low
18.6333	1	low	low	low
29.7667	1	low	low	high
15.9667	1	low	low	low
47.1667	0	low	low	low
25.7667	1	low	low	low
11.7	1	low	high	low
35.8333	1	low	low	low
28.9333	1	low	low	low
55.4	0	low	low	low
27.7333	1	low	low	low
18.5333	0	low	low	low
14.4333	1	low	low	low
29.8667	0	low	low	low
30.0667	1	low	low	low
27.8	1	high	high	high
67.6333	0	high	high	high
25.5333	1	high	low	high
19.5667	1	high	high	high
8.66667	1	low	high	high
24.6333	1	low	low	low
73.1667	1	low	high	high
30.2333	1	high	high	low
24.2	1	low	high	high
7.1	1	high	low	low
24.7	1	low	low	low
10.7667	1	high	low	high
38.2	0	high	high	high
17.7	1	high	high	high
20.2	1	low	high	high
8.13333	1	high	high	high
33.1667	0	low	low	low
2.2	1	low	high	high
25.2	1	low	high	high
14.4667	1	high	high	high
12.2667	1	high	high	low
5.16667	1	high	high	high
13.6667	1	high	high	high
16.4667	1	high	high	low
36.7	1	high	low	low
25.5	1	high	low	high
2.46667	1	high	low	low
21.8333	1	high	high	high
35.4667	1	high	low	high
21.0333	0	high	low	low
5.23333	1	high	high	low
20.4667	0	high	high	high
21.5667	0	low	high	low
29.4	0	high	high	high
17.8	0	high	low	low
20.8667	0	low	high	high
17.9	0	low	low	high
37.7	1	low	high	low

## Sheet: Figure 3b
Space	CD8+	CD8+PD-1-LAG-3+	CD8+PD-1+LAG-3+	CD8+PD-1+LAG-3-	CD8+PD-1-LAG-3-	CD8+PD-1+TIM-3+	CD8+PD-1-TIM-3+	CD8+PD-1+LAG-3+TIM-3-	CD8+PD-1+LAG-3+TIM-3+	CD8+PD-1+LAG-3-TIM-3+	CD8+PD-1+LAG-3-TIM-3-	CD4+	CD4+FoxP3-	CD4+FoxP3+	CD4+FoxP3-CTLA-4+	CD4+FoxP3+CTLA-4+	CD4+FoxP3+PD-L1+	CD4+FoxP3-PD-L1+	CD68+	CD68+STING+	CD68+CD163+HLA-DR-	CD68+HLA-DR+CD163-	CD68+CD163+HLA-DR-STING+	CD68+HLA-DR+CD163-STING+	CD20+	CD66b+
10	0.165441	0.0909091	0.25	0.392857	0.159763	0.25	0	0.277778	0	0.5	0.384615	0.391304	0.625	0.333333	0	0	0	0	0.34555	0.105263	0.1875	0.459459	0	0.333333	0	0.155748
10	0.147321	0.15942	0	0.4	0.140318	0.75	0.195652	0	0	1	0.357143	0.139021	0.160458	0.147887	0.125	0	0.304348	0.385542	0.0599826	0.143617	0.396226	0.248941	0	0.155556	0.10089	0.324063
10	0.0136519	0	0	0.0434783	0.0124334	0	0	0	0	0	0.0434783	0.70936	0.790718	0.408602	0.797327	0.43578	0.333333	0.342105	0.237333	0.274914	1.08197	1.23418	0	0.264706	0.198171	1.10034
10	1.19129	0.25	2.4	1.23557	0.754098	1.78571	0	2.7	2	1.8125	1.21446	0.498399	0.607076	0.4175	0	0	0.43662	0.508333	0.108952	0.231088	0.488889	0.491498	0.375	0.409619	0.491979	0.337524
10	0.445602	1.66667	2.83333	0.371765	0.474498	0.636364	0.489796	3.25	2	0.5	0.367901	0.284595	0.284866	0.25	0.188049	0	0	0.291228	0.591788	0.382979	0.564103	0.610483	0	0.425	0.219158	0.819835
10	0.245996	0	0	0.250936	0.206522	0.1	0	0	0	0.1	0.251794	0.214253	0.209868	0.305333	0	0	0.34009	0.267277	1.45757	2.03371	0	1.62073	0	2.04938	0.233507	0.721639
10	0.944672	2.27273	2	0.831933	1.0507	1.75	0.985075	2	2	1.71429	0.785714	0.56927	0.604396	0.548387	0.653179	0.609756	0.363636	0.431579	0.708955	0	0	0.920635	0	0	0.318979	1.59304
10	0.304441	1.5	0	0.204453	0.370412	2	1.5	0	0	2	0.197154	0.490765	0.507092	0.494845	1.6	0	1.07143	0.27451	0.744017	0.786408	0.53125	0.782188	0	0.612245	0.199324	0.836918
10	0.293306	1.6	0.5	0.288239	0.470234	0.716364	1.07383	0.333333	0.666667	0.716912	0.28453	0.344155	0.335018	0.741515	0.394676	0.871345	1.05577	0.506652	0.102973	0.705357	0.738281	0.586683	1.6	1.10379	0.357667	0.576243
10	1.86354	2.56716	2.8	2.32338	1.8817	2.18182	2.25455	3.66667	1.5	2.33333	2.33333	0.454215	0.521716	0.329247	0.2	0	0.405248	0.52932	0.0278457	0.180689	0.520798	0.252164	0.138889	0.178276	0.537698	1.65481
10	0.507597	0.75	0.735294	0.577243	0.435644	0.640752	0.494667	0.770732	0.712366	0.634085	0.588985	0.260138	0.268746	0.269358	0.228035	0.173444	0.230425	0.259864	0.513374	0.41925	0.808511	0.567564	0.818182	0.4791	0.173063	0.210251
10	0.184078	0.170213	0.252137	0.186514	0.235465	0.243137	0.4375	0.27907	0.222222	0.246085	0.187382	0.377673	0.387112	0.637625	0.353857	0.55814	0.79215	0.478916	0.116734	0.380037	0.494674	0.558439	0.57265	0.384106	0.4651	1.08445
10	0.11007	0	0	0.159091	0.102355	0	0	0	0	0	0.164706	0.574534	0.665187	0.44904	1.79902	0.983333	0.444444	0.489286	0.811526	1.34375	0.855072	0.988617	0	1.36364	0.314286	0.529907
10	0.0507007	0.0508361	0.0657895	0.0909091	0.0588235	0.0714286	0.040404	0.0653951	0.0769231	0	0.0915493	0.871371	0.896568	1.43519	3	3	2.07483	0.969805	0.00284619	0.380531	0.504923	0.364342	0	0.434343	1.27869	1.21709
10	0.342184	0.357143	0	0.533762	0.333832	1	0	0	0	1	0.532258	0.302321	0.314803	0.354954	0.449524	0.559671	0.561033	0.39095	0.630331	0.242915	0.411765	0.65922	0	0.217143	0.286008	0.692175
10	0.0330444	0.0454546	0	0.157895	0.0308722	0	0.0373832	0	0	0	0.16129	0.202506	0.18401	0.315764	0.333333	0	0.362155	0.175034	0.0125369	0.473238	0.637115	0.446725	0.683333	0.42068	0.272109	0.869469
10	0.319713	0	0	0.528655	0.238512	1	0	0	0	1	0.52755	0.27466	0.27864	0.447323	1.66667	0	0.381215	0.256304	0.109591	0.146615	0.280303	0.391215	0.125	0.199069	0.242147	0.718119
10	0.403116	1.25	2	0.788462	0.366013	0	0.285714	2	0	0	0.803922	0.520767	0.48125	0.808219	2	1	1.90909	2.1875	0.45	0.724138	0.458716	0.611289	0	0.846154	0.328605	0.675832
10	0.345495	0.571185	0.314286	0.411917	0.288942	2.25	0.361111	0.314286	0	2.25	0.395288	0.144437	0.129162	0.230392	0.138254	0.19708	0.227273	0.113683	0.320259	0.11413	0.238095	0.340552	0	0.285714	0.192798	0.201305
10	0.645825	0.666667	0	0.903509	0.642002	0	2.5	0	0	0	0.903509	0.591908	0.573383	1.09016	1.33333	0	1.73913	1.16568	0.0159913	0.558584	0.738574	0.532344	0.486726	0.701282	0.722685	0.809924
10	0.231591	1	0	0.308782	0.235717	0	0.857143	0	0	0	0.308782	0.050119	0.0519163	0.0319865	0.0547753	0.0178571	0.0185185	0.102941	0.0507434	0.058129	0.0188679	0.0468822	0	0.0588235	0.0733945	0.183734
10	0.549915	0.728571	0.871239	0.640879	0.343365	1.05063	0	0.86995	0.897436	1.2	0.638175	0.237352	0.236968	0.260756	0.239001	0.246098	0.21	0.203533	0.240459	0.183696	0.193833	0.254627	0.0740741	0.192447	0.332508	0.207063
10	0.370876	0.0833333	1.5	0.505618	0.382432	1	0.1875	1.5	0	1	0.5	0.282215	0.281657	0.351064	0.604651	0.25	0	0.333333	0.434132	0.142857	0.0961538	0.505226	0	0.25	0.145631	0.355932
10	0.0165889	0	0	0.0375	0.0158211	0.333333	0	0	0	0.333333	0.025974	0.189609	0.116775	0.444169	0.0669711	0.52459	0.142857	0.075188	0.559065	0.969605	0.213235	0.744787	0	1.06923	0.594771	0.485362
10	0.789878	0.973214	1.125	1.05584	0.789727	1.125	1.33036	0	1.8	0	1.07732	1.77778	1.8	1.75	0	0	0	0	0.0253904	0.270578	0.242775	0.226222	0	0.285235	0.49208	0.193096
10	0.515725	1.01923	1.93333	0.744953	0.479419	1.36842	0.808511	2.27273	1	1.46667	0.742352	0.349602	0.364512	0.883005	0.891304	0.8	1.0772	0.428269	0.216209	0.6974	1.05024	0.827874	1	0.867188	0.356927	0.843044
10	0.73057	1.23156	1.12736	0.877492	0.766239	0.695652	0.689189	1.1327	0	0.727273	0.878639	0.669365	0.679861	0.931849	0.318182	0.733333	0.85034	0.69336	0.113808	0.491384	0.755773	0.592908	0.561929	0.4303	0.805246	1.58724
10	0.263083	0.555556	2	0.403895	0.251246	0	0.0714286	2	0	0	0.404823	0.835784	0.757635	1.14151	1.30784	1.83019	1.58182	1.02014	1.15598	0.989071	1.49534	1.22589	1.18269	1.07853	0.741079	1.70531
10	0.442198	1.25	3	0.628571	0.438153	0	2.6	3	0	0	0.628571	0.47091	0.483075	0.56357	1.09375	0.957219	0.527523	0.757895	0.990677	0.769608	0.748338	1.34781	0.2	1.17687	0.108974	0.645887
10	0.332633	0	0	0.586667	0.312207	0	0	0	0	0	0.586667	0.129155	0.132178	0.130769	0	0	0	0	0.968137	1.54345	1.76677	1.4505	1.87571	1.49231	0.462733	1.36601
10	0.350694	1.09091	1	0.34127	0.353175	1	0.833333	0.666667	1.5	0.666667	0.333333	0.136485	0.116117	0.22039	0	0	0.446809	0.205	0.247999	0.314286	0.45	0.311938	0.5	0.352941	0.0286195	0.722481
10	0.82294	0.897606	1.64453	1.02059	0.774519	0	3.4	1.64453	0	0	1.02059	0.124172	0.132075	0.143196	0.125	0	0.184298	0.175047	0.592708	0.470588	0.254658	0.762667	0.115385	0.562044	0.302716	0.823422
10	0.497059	0.925	1.27907	0.716667	0.471101	0	0	1.27907	0	0	0.716667	0.237323	0.229167	0.318996	0.143443	0.188679	0.531915	0.233677	0.0143	0.581395	0.241667	0.199771	0	0.8	0.318182	0.858295
10	0.29676	0.448276	0.769231	0.356784	0.290441	0.8	0	0.636364	1.5	0.333333	0.357143	0.128841	0.145633	0.0927152	0.147603	0.0948795	0.0752823	0.11492	0.266682	0.500652	0.547969	0.682729	0.215686	0.524418	0.05	0.731833
10	0.263103	0.401869	0.28972	0.194444	0.196721	0.333333	0	0.289515	0.333333	0	0.194444	0.184691	0.171509	0.27451	0	0	0.22093	0.198511	0.575419	1.42353	0.280702	0.695509	0	1.08333	0.243902	0.203561
10	0.45473	0.979167	0.714286	0.400881	0.478056	0	0.714286	0.714286	0	0	0.400881	0.154099	0.189904	0.134707	0.240642	0.301802	0.205263	0.205616	0.0896623	0.144037	0.18	0.296191	0	0.207101	0.231429	0.169262
10	0.00341297	0	0	0	0.00346021	0	0	0	0	0	0	0	0	0	0	0	0	0	0.0294083	0.115942	0	0.288214	0	0.0843374	1.14979	1.71257
10	0.348515	0.75	0.666667	0.643564	0.363068	0	0.333333	0.666667	0	0	0.643564	0.167381	0.182728	0.215251	0.5	0	0.208672	0.177866	0.62884	0.266667	0.329806	0.531586	1	0.16	0.745833	1.78273
10	0.56871	1.075	1.46154	0.79562	0.529709	0	0.5	1.46154	0	0	0.79562	0.337617	0.377454	0.215783	0.571429	0.389189	0.0425532	0.28	0.0548936	0.194706	0.63306	0.633796	0	0.266955	0.522267	1.70162
10	0.587866	1.44737	3	0.2	0.558411	0	0	3	0	0	0.2	0.662123	0.730994	0.84264	0.625	0	0.878261	0.958652	0.236944	0.135493	0.86828	0.698011	0	0	0.413534	1.00524
10	0.100268	0.2	1	0.236117	0.0850562	0.333333	0.105263	1	0	0.333333	0.236	0.586285	0.617543	0.568241	0.666667	0	0.536885	0.633536	0.0208766	0.163954	0.328402	0.330369	0.25	0.15	0.525633	0.977949
10	0.196317	0.24622	0.223834	0.117207	0.0784314	0.4	0	0.223767	0.5	0	0.1175	0.229069	0.24684	0.136986	0.638298	0.583333	0.0869565	0.210728	0.111586	0.945894	1.2	0.619156	1	0.927098	0.0711111	0.153681
10	0.268555	0.28692	0.38404	0.326134	0.259284	0.369231	0.413613	0.419355	0.368852	0.369565	0.332487	0.263158	0.273879	0.438031	0.878613	1.72289	0.786561	0.327703	0.119762	0.185873	0.299632	0.282796	0.355963	0.274227	0.196733	0.213701
10	0.691881	0.68	0.751438	1.01444	0.425	1.19231	0.525	0.699605	1.20909	1.26087	0.991342	0.012482	0.0154912	0.0370091	0.0281264	0.0453752	0.030303	0.0414313	0.0301811	0.114369	0.143075	0.188719	0.2	0.18427	0.173913	0.0827815
10	0.587597	0.709234	1.60714	0.5	0.538462	2	0.968254	1.3125	2	0	0.5	0.63326	0.716907	0.662069	1.25397	0.384615	0.2	0.961039	0.129692	0.299199	0.628993	0.368085	0.854167	0.478976	0.436782	0.912596
10	0.234733	0.299674	0.24186	0.302721	0.27027	0.341772	0.277778	0.22381	0.352174	0.372093	0.283654	0.0265906	0.0415737	0.115549	0.105183	0.113569	0.119936	0.0510989	0.0891913	0.141178	0.297604	0.19432	0.307692	0.202456	0.166811	0.0985503
10	0.639456	0	3	0.527778	0.740909	2.5	1.55556	3	3	2	0.507042	0.152709	0.147429	0.443548	0.174194	0.130435	0.460317	0.250326	1.39306	1.80154	2.52308	2.40845	2.67521	2.52492	0.602949	0.747826
10	0.8	0.772727	0	0	1	0	4	0	0	0	0	0.101449	0.10989	0.04	1.25	0	0	1	0.719895	0.666667	1.33333	1.07143	0	1	0.804734	0.475962
10	0.498054	0.333333	0	0.352941	0.538813	0.142857	0.2	0	0	0.142857	0.407407	0.00982318	0.0123404	0.0153846	0.0200893	0.0204082	0.0727273	0.0184397	0.0213904	0.086915	0.160714	0.129054	0.222222	0.156355	0.142857	0.121133
10	1.39815	1.46491	1.68027	1.95349	1.6	1.72656	1.44554	1.78261	1.69307	2.11111	1.6875	0.382567	0.423601	0.357576	0.391667	0.117647	0.227848	0.364286	0.00224575	0.00324224	0.00444444	0.00877193	0.0149254	0.00985222	0.433684	0.298492
10	2.89231	5.77778	5.0625	3.34	3.12727	4.6	5	5.0625	0	4.6	3.28889	2.31254	2.48264	2.38053	3.10497	2.4	3.17391	2.67376	1.08476	1.74481	2.15861	2.68966	2.73559	2.79839	0.479876	0.26885
10	1.26822	1.66667	1	1.25926	1.3465	1.45455	2.09091	0	2	1.33333	1.27778	1.06006	1.20471	0.868421	1.38235	0.891304	1.10204	1.37166	1.00822	0.571429	2.08824	0.97561	0	0.75	1	0.0363873
10	0.00819672	0	0	0.0103093	0	0	0	0	0	0	0.0105263	1.6	2.28571	1.5	4.5	0	1.33333	1.4	0.0766074	1.75	0	0.24374	0	1.75	0.1	0.14686
10	0.138958	0.625	0.214286	0.172566	0.212903	0.304348	0.212121	0.307692	0	0.311111	0.149171	0.064391	0.0668765	0.166667	0.111475	0	0	0.235294	0.362851	0.263473	0.354545	0.860987	0.315789	0.5	0.88	0.197674
10	0.895183	1.35714	1.22283	0.963542	0.886218	1.09809	0.918129	1.48101	1.0381	1.14944	0.963587	0.0595369	0.0633374	0.0232558	0.0809249	0	0	0.0438597	0.178521	0.253005	0.732865	0.417447	0.649635	0.285581	0.181009	0.192702
10	0.680948	0.958225	0.815748	0.806202	0.712329	0.914205	1.14493	0.862175	0.953528	0.976923	0.774611	0.179758	0.240928	0.73928	0.393443	0.903846	0.807692	0.695349	0.13276	0.197702	0.418462	0.27807	0.489672	0.280343	0.225245	0.143247
10	0.289286	0.5	0.777778	0.284946	0.310811	0.25	0.6	0.857143	0.5	0.208333	0.296296	0.113182	0.126456	0.173333	0.132911	0.25	0.121387	0.15	0.0376157	0.13421	0.230508	0.16249	0.221053	0.195684	0.121711	0.207006
10	0.307339	0.285714	0.625	0.313073	0.368984	0.486486	0.333333	0.294118	1.42857	0.449438	0.306916	0.318471	0.335451	0.306452	0.431034	0.235294	0.254438	0.338552	0.0536056	0.249003	0.372647	0.359818	0.351351	0.313399	0.101884	0.311961
10	0.277778	0	0.5	0	0.25	0	0	0.666667	0	0	0	0.531401	0.738095	0.530864	0	0	1.38462	0.981818	0.246554	0.153473	0.511111	0.470665	0.555556	0.195021	0	0.470588
10	0.191686	0.194175	0.174699	0.186275	0.258065	0.1	0.6	0.177215	0.125	0	0.19	0.219446	0.24031	0.163823	0.254438	0.027027	0.111111	0.254153	0.0418314	0.15752	0.18705	0.221336	0.192	0.241084	0.112381	0.306272
10	0.672727	1.66667	1.09091	0.716	0.702479	1.5	0.833333	0.888889	2	1.44444	0.685345	0.150784	0.149618	0.172414	0.148148	0.219048	0.193548	0.159794	0.0747483	0.266176	0.483274	0.52482	0.483801	0.369769	0.639344	0.728378
10	0.780071	1.21661	0.842918	0.704545	0.880583	1.2485	1.22736	0.817486	1.308	1.19048	0.574627	0.368608	0.461163	0.703463	0.505017	0.565217	1.03153	0.599564	0.155965	0.254705	0.922166	0.457955	1.03509	0.392617	0.52093	0.687122
10	0.39172	0	0.65	0.422053	0.525641	0.589552	1	0.454545	0.888889	0.64	0.389027	0.339202	0.339007	0.408163	0.447154	0.636364	0.490909	0.408219	0.0509108	0.30303	0.368116	0.351491	0.733333	0.333333	0.764103	0.997085
10	0.400102	0.625	0.714286	0.40178	0.55042	0.567474	0.571429	0.8	0.5	0.567944	0.415673	0.297332	0.306729	0.376126	0.469333	0.538462	0.478632	0.360809	0.183145	0.282606	0.674757	0.440033	0.968085	0.481615	0.246964	0.183508
10	0.241379	0.3	0.111111	0.241636	0.318182	0.2	0.190476	0.142857	0	0.212121	0.254237	0.200738	0.201968	0.330508	0.131105	0.1	0.25	0.287001	0.0737367	0.125751	0.176056	0.204239	0.208	0.208413	0.054054	0.0888287
10	0.467447	0.472779	0.519481	0.751445	0.466667	0.585366	0.263158	0.529661	0.580645	0.6	0.784314	0.419936	0.465418	0.361446	0.470588	0	0.130952	0.311688	0.0125695	0.041833	0.099675	0.0772571	0.0963855	0.0845336	0.362218	0.231798
10	0.171674	0	1.25	0.181347	0.138889	0.444444	0	1	2	0.352941	0.170455	0.174274	0.204545	0.104651	0.511628	0.5	0.122449	0.223404	0.318221	0.2	0.181818	0.362745	0	0	0.273743	0.229178
10	0.328205	0.272727	0.36129	0.235294	0	0.567568	0.5	0.308333	0.6	0	0.266667	0.091954	0.111111	0	0	0	0	0.112903	0.297619	0.536585	0.863636	0.517241	0.875	1	0	0.263653
10	0.969854	1.85294	1.53191	0.977629	1.05168	1.02778	1.15278	1.58065	1.4375	0.881579	1.02156	0.439944	0.446677	0.57971	0.903226	0	0.535714	0.479876	0.390001	0.394989	0.626582	0.681467	0.681818	0.554738	0.45167	0.251806
10	0.388514	0.4	0.538462	0.408257	0.466667	0.290323	0.555556	0.5	0.666667	0.25	0.436842	0.0747808	0.0888042	0.118026	0.107769	0.116279	0.0925926	0.131034	0.0475192	0.158384	0.386719	0.229873	0.431579	0.24264	0.198113	0.741026
10	0.435185	1.33333	0.977778	0.272059	0.206226	0.826923	0.756757	0.941176	1.5	0.333333	0.254717	0.269001	0.295381	0.312281	0.419087	0.372549	0.256757	0.464602	0.297354	0.41313	0.811502	0.474908	0.830275	0.560197	0.099675	0.233853
10	0.193814	0.216867	0.208672	0.32	0.125	0.140845	0.125	0.231788	0.149254	0	0.380952	0.984157	1.18359	0.816393	1.1537	0.88125	0.875912	1.11141	0.412785	0.395349	1	0.818694	0	0	0.181818	0.863271
10	0.358042	2	1.5	0.257812	0.423077	0.3875	0.513514	1.5	1.5	0.228571	0.27707	0.106092	0.121943	0.209738	0.202515	0.145749	0.215054	0.315668	0.0514207	0.139528	0.331148	0.224082	0.368421	0.240551	0.552941	0.702032
10	1.01943	1.07925	1.2063	1.22485	1.125	1.18983	1.04124	1.36596	1.25121	1.21986	1.32143	0.352737	0.392098	0.710611	0.780231	0.609589	0.723596	0.39801	0.185497	0.328904	0.356615	0.34067	0.443213	0.345291	0.282609	0.240937
10	0.918797	2.14286	1.45	1.53465	0.839286	1.32143	0.791519	1.44444	1.5	1.29167	1.72727	0.566964	0.589649	0.671756	1.2381	0	0.615385	0.575269	0.316554	0.204545	0.368159	0.189459	0	0.210526	1.05405	0.853801
10	0.827309	1.2	0.878613	0.470588	0	0.821429	1.28125	0.862069	0.888889	0.5	0.4	0.279314	0.331765	0.231156	0.375	0	0.237705	0.35259	0.257624	0.419434	0.608466	0.466505	0.826087	0.570896	0.326923	0.496081
10	0.506527	0.490323	0.560254	0.757282	1.05714	0.603659	0.677215	0.30303	0.60688	0.847059	0.333333	0.0177489	0.0428405	0.515593	1.33333	0	0.526316	0.319196	0.0611526	0.5	0.48	0.300811	0	1	0.128834	0.990628
10	0.411111	0	1.125	0.420233	0.441958	0.4	0.0612245	1.2	0	0.444444	0.423387	0.405239	0.576903	1.22038	1.23639	1.07143	1.44016	0.79435	0.145053	0.0662983	0.233766	0.0943683	0.222222	0.075	0.254386	0.855607
10	0.236735	1.5	0	0.291667	0.246575	0.5	0.36	0	0	0.5	0.272727	0.144223	0.174525	0.340206	0.767442	1	0.6	0.680739	0.106643	0.128716	0.309192	0.169448	0.348066	0.141148	0.114155	0.0747784
10	0.0336135	0	0	0	0.054054	0	0	0	0	0	0	0.199776	0.25625	0.743316	0.405882	0.447368	0.857143	0.687166	0.229412	0.571429	0.375	0.155172	0	0.363636	0.0999219	0.794425
20	0.875	0.818182	0.9	1.64286	0.816568	1.75	0	1	0	3.5	1.5	2.3913	2.875	2.2	0	0	0	0	1.72251	0.736842	1.6875	2.21622	0	1.66667	1	0.727142
20	0.701885	0.71126	0	1.44444	0.710009	1.25	0.73913	0	0	1.66667	1.42857	0.676145	0.690544	0.742958	1.125	0	1.54348	1.44578	0.260742	0.941489	1.45283	1.12072	0	0.766667	0.525223	1.73519
20	0.0546075	0	0	0.173913	0.0515098	0	1	0	0	0	0.173913	3.60169	3.77846	2.99642	3.77171	3.09633	2.36364	2.91228	1.10446	2.689	4.92131	5.0997	0	2.41176	1.42988	5.73952
20	4.9375	2	7.7	5.18476	3.14754	7.42857	4	7.6	8.1	7.75	5.08978	2.48239	2.97393	2.0625	0	0	2.6338	3.03333	0.52418	1.1651	2.11111	2.3749	1.75	2.13433	3.20989	1.55253
20	2.22627	5.66667	5.16667	1.80706	2.3864	1.68182	2.36735	6	3.5	1.5	1.82469	1.54925	1.54882	2.75	1.09402	2	0	1.81754	2.80154	1.94681	3.64957	3.0494	0	1.625	1.35414	3.18017
20	1.25785	0	0	1.28567	0.902174	0.7	0	0	0	0.7	1.28835	1.35678	1.32418	1.658	0	0	1.79505	1.59534	6.03759	8.26966	0.8	6.62861	0	8.44444	1.47061	3.55777
20	4.76639	11.0909	5.33333	4.37815	5.14648	6.375	4.98507	5	6	6.42857	4.27679	3.05793	3.10623	3.08065	3.20231	3.32927	2.0303	2.42105	4.33955	1	0	5.4127	0	1	1.9075	6.87897
20	1.48424	7	0	0.769231	1.9099	3.5	3.25	0	0	3.5	0.75813	2.03694	1.94326	2.37113	4.2	0	4.5	1.5098	3.48162	3.24272	2.875	3.88771	1	2.97959	0.983108	4.05556
20	1.47047	5.4	2.83333	1.35065	2.26264	2.89455	4.20805	2.33333	3.33333	2.88971	1.3365	1.89733	1.84716	3.53891	2.16995	3.92982	4.8816	2.63424	0.500414	3.16295	3.24609	2.77639	5.2	4.96046	2.22482	3.06453
20	8.9938	10.806	12	9.9602	9.00875	9.54545	9.11818	14.3333	8.5	9.77778	9.97917	2.80596	3.04619	2.32093	0.933333	0	2.87755	3.27385	0.141325	1.18672	2.24278	1.17688	1.30556	1.16883	3.6746	7.20428
20	2.61759	3.51587	3.78517	2.7749	2.30957	3.26321	2.80133	3.75366	3.86022	3.14975	2.69669	1.54204	1.57296	1.60854	1.33344	1.23983	1.38814	1.45312	2.72091	2.27841	3.37234	2.90885	2.63636	2.36763	1.11141	1.03158
20	0.941913	1.42553	1.0812	0.943262	1.1439	1.00784	1.5625	1.14535	0.936508	1.0179	0.954793	2.14244	2.12308	3.16577	1.80582	2.4814	3.84835	2.61381	0.65315	2.33883	2.86807	3.01011	2.91453	2.23841	2.70541	5.52007
20	0.5363	2	0	0.613636	0.525362	0.166667	0.47619	0	0	0.166667	0.629412	2.99734	3.25301	2.60709	6.85784	4.53333	2.75	2.59643	4.03697	5.5625	3.73913	4.78941	0	4.90909	2.15	3.42991
20	0.218054	0.231438	0.247368	0.342657	0.210784	0.285714	0.20202	0.247956	0.230769	1	0.338028	4.53589	4.61688	6.47222	9	15	8.7483	4.93665	0.014914	1.56932	2.60056	1.73259	0	1.61616	5.70578	6.12837
20	1.81453	1.57143	1	2.35048	1.78727	1	0	1	0	1	2.35484	1.81313	1.76086	2.09551	2.59429	2.84774	2.93192	2.05611	3.17992	1.72874	3.32353	3.43014	0	1.55429	1.84568	3.82278
20	0.186529	0.212121	0	0.736842	0.176864	0	0.205607	0	0	0	0.752688	1.51141	1.41391	2.00837	1.83333	0	2.26065	1.45237	0.0590891	2.63199	3.55748	2.20095	3.31667	2.46176	1.94888	4.6781
20	1.66412	0	0	2.48538	1.26404	3.5	0	0	0	3.5	2.48417	1.50012	1.45163	2.22884	5.88889	0	1.86372	1.43787	0.477493	1.00735	1.23864	1.63356	0.5	1.26193	1.49476	3.75931
20	2.03895	3.25	8	3.17308	1.92266	2.5	1.66667	8	0	2.5	3.18627	2.66933	2.40625	4.0274	6	2	8.36364	7.75	2.40515	3.25287	2.31193	3.09265	0	3.76923	2.01064	3.81476
20	1.60286	2.33333	1.47143	1.70207	1.42725	5.5	0.916667	1.47143	0	5.5	1.66492	0.680414	0.592179	1.10212	0.599792	0.879562	1.01894	0.523485	1.5308	0.576087	0.938776	1.58736	0	1.14286	0.992498	0.88819
20	3.09834	2	0	3.77193	3.11861	0	8	0	0	0	3.77193	2.55838	2.46144	4.90164	3.66667	0	6.78261	4.40237	0.067692	3.04142	3.09598	2.58368	1.9292	3.60513	3.71744	3.4693
20	1.34681	5	0	1.33428	1.37222	0	4.35714	0	0	0	1.33428	0.333613	0.331654	0.373737	0.360955	0.258929	0.907407	0.544118	0.361069	0.341508	0.103774	0.369515	0.0454546	0.318144	0.461774	0.856211
20	2.96785	3.71429	4.41035	3.32144	1.98273	4.39241	1.83333	4.4154	4.30769	4.475	3.31302	1.38009	1.32736	1.56139	1.28062	1.55582	1.428	1.28264	1.29625	1.04783	1.20705	1.3668	0.333333	1.0886	2.08416	0.986519
20	1.70762	1.08333	3.5	2.49438	1.7473	4	1.25	3.5	0	4	2.47727	1.27902	1.25325	1.7234	2.76744	2	0	4.66667	2.02036	0.914286	0.615385	2.36121	0	0.75	0.718447	1.79096
20	0.102125	0.25	0	0.175	0.0976541	0.333333	0.111111	0	0	0.333333	0.168831	1.16059	0.678406	2.54094	0.248097	2.65574	1.21429	0.180451	2.58244	4.42249	0.911765	3.36941	0	4.97692	2.50763	2.86595
20	3.73414	4.15179	3.75	4.75127	3.72231	4.75	5.30357	0	6	2.66667	4.78866	7.22222	7.8	6.5	0	0	0	0	0.120616	1.23818	1.21387	1.08096	1.6	1.25503	2.82626	0.924529
20	2.55326	3.92308	7	3.45626	2.41803	6.05263	3.42553	7.27273	6.25	6	3.44052	1.75987	1.78876	3.98399	3.6087	3	4.8061	2.08402	1.12107	3.8227	5.13187	4.12299	5.5	4.32812	2.03912	3.96195
20	3.30206	4.87591	4.69811	3.87804	3.41964	3.13043	3.25676	4.7109	2	3.18182	3.88155	3.99533	4.02007	4.96524	1.59091	3.4	4.79623	4.25215	0.548863	3.11764	3.8464	2.58412	3.47132	2.48998	4.78413	7.78914
20	1.32354	1.55556	7.33333	1.85597	1.26013	1.5	1.14286	7.33333	0	1.5	1.85736	4.12917	3.72532	5.3408	5.95411	8.79245	7.73566	5.44152	5.8121	5.10383	7.3407	5.85695	5.38462	5.63351	4.09477	7.07121
20	2.0959	4.25	13	2.4	2.08796	0	6.2	13	0	0	2.4	2.4549	2.26908	3.05868	4.47656	4.75401	3.05505	3.29123	4.33777	3.65931	3.29345	5.69693	1.4	5.64626	0.634615	3.45517
20	1.48319	0	0	2.38667	1.41706	0	0	0	0	0	2.38667	0.676163	0.643554	1.05385	0	0	0	0	5.16949	7.02317	8.30671	7.21782	8.60452	7.16923	2.23602	5.11765
20	1.64062	4.90909	6	1.40476	1.63294	5.4	3	5	9.5	2.66667	1.38211	0.727921	0.642767	1.05247	0.0266667	0	1.87234	0.745	1.2004	1.68571	1.7	1.6656	1	1.82353	0.198653	2.63566
20	3.98026	4.09973	6.80859	4.85294	3.64986	0	10.6	6.80859	0	0	4.85294	0.880491	0.888779	1.01328	1	2	1.27478	1.1129	3.21549	2.71569	1.78261	3.92545	1.92308	2.90511	1.49214	4.10746
20	2.55074	3.35	4.27907	3.03056	2.49945	0	2.5	4.27907	0	0	3.03056	1.45504	1.36667	1.97849	0.860656	1.30189	2.41489	1.52405	0.0821832	2.65116	1.05	0.985339	0	2.93333	1.87879	4.80069
20	1.64065	2.37931	2.15385	1.8191	1.59099	2.4	2.5	1.90909	3.5	1.66667	1.82143	0.81178	0.869298	0.663723	0.931656	0.709337	0.560853	0.665687	1.19486	2.82753	2.89229	3.10622	1.29412	2.79051	0.46	3.29768
20	1.13312	1.54206	1.15888	0.930556	1.16393	3.66667	0	1.1471	3.66667	0	0.930556	1.24649	1.19588	1.53782	0	0	1.15116	1.14392	2.2514	4.47059	1.42105	2.74042	0	3.75	1.19055	1.16603
20	2.09257	2.97917	2.57143	1.78855	2.15951	0	3.57143	2.57143	0	0	1.78855	1.08438	1.22452	0.996038	1.56684	1.7973	1.4	1.29167	0.445325	0.769266	1.22	1.39334	0	1.02564	1.44381	0.732891
20	0.0580205	0	0	0	0.0588235	0	0	0	0	0	0	0.625	0.428571	2	0	2	0	0	0.129896	1.21014	0.8125	1.45672	0	0.771084	4.32278	7.83234
20	2.35248	3.53571	1	2.99505	2.37045	0	1	1	0	0	2.99505	1.52196	1.51223	1.78668	1.75	0	1.71003	1.36996	3.19147	1.08333	1.82187	2.90739	5.5	0.52	3.75417	7.80576
20	3.48679	5.35625	6.15385	4.0292	3.30215	0	3.25	6.15385	0	0	4.0292	2.3414	2.52723	1.68434	3.31169	2.55676	0.382979	1.59333	0.241144	1.32059	3.17116	2.83818	0	1.55988	2.09177	7.53434
20	3.16736	5.44737	5.5	1.5	3.10514	0	0	5.5	0	0	1.5	3.62195	3.8914	4.37056	2.875	0	4.88696	4.96937	1.22212	0.923417	4.23925	3.17722	0.0416667	0.09375	1.92481	4.9411
20	0.497576	0.666667	6.5	1.17539	0.397537	0.333333	0.552632	6.5	0	0.333333	1.1764	3.3695	3.47834	3.1706	2	0	3.01639	3.5977	0.103952	1.23508	2.22189	1.71098	1.5	1.19574	2.42764	4.54872
20	1.38871	1.72786	1.52396	0.780549	0.813725	1.2	0	1.52465	1.5	0	0.7825	1.50233	1.56671	1.13699	3.21277	2.91667	1.52174	1.47126	0.51854	4.12126	4.95254	2.96398	5.3	4.10729	0.737778	0.695876
20	1.43327	1.61603	1.94264	1.4946	1.45159	1.75769	2.15183	2.05735	1.94262	1.5942	1.51015	1.3736	1.39051	2.14771	3.86416	7.73494	3.71146	1.62613	0.609367	0.882548	1.38051	1.34789	1.50459	1.36564	1.11507	1.10769
20	2.97016	3	3.0794	4.1444	1.71667	4.85256	2.1	2.90909	4.77273	5.41304	3.94805	0.0760596	0.0877497	0.180514	0.178278	0.190227	0.151515	0.201507	0.153774	0.63701	0.651446	0.926726	0.829752	0.954157	1.09317	0.429912
20	2.5938	2.78389	5.21429	1	3	6.41667	3.80423	4.3125	6.41667	0	1	2.71145	2.9751	2.53103	3.87302	2.15385	3	4.16883	0.589179	1.3582	2.59214	1.59894	3.49306	1.95795	1.78161	3.91902
20	1.07443	1.22801	1.13953	1.20408	1.15315	1.41139	1.18254	1.06984	1.47826	1.38372	1.17308	0.140656	0.198777	0.549215	0.479959	0.594395	0.579031	0.231889	0.434653	0.706125	1.31652	0.924987	1.34154	0.996681	0.883319	0.463512
20	3.7585	0	7.5	3.44444	3.95909	10	5.55556	6	9	11	3.33803	0.952217	0.913956	2.58871	0.887097	1.21739	2.88889	1.57236	7.01347	8.90909	11.7744	11.1197	12.2735	11.6312	3.26051	3.74862
20	3.84	4	0	0	2.66667	0	12	0	0	0	0	0.729469	0.763736	0.64	3.25	0	0	2.5	3.25916	5.66667	6.16667	4.20879	0	6.5	3.18343	2.48077
20	2.79377	3	1	1.67647	3.02283	0.571429	1.55	1	0	0.571429	1.96296	0.0660118	0.0748936	0.174359	0.107143	0.204082	0.272727	0.112057	0.0945455	0.445081	0.732143	0.675676	0.962963	0.830146	0.68254	0.656529
20	6.21296	6.64035	6.69388	7.60465	6.65	6.76562	6.44554	7.23913	6.65347	7.48148	8.0625	2.28571	2.43116	2.3697	1.975	1.58824	1.94937	2.075	0.0134745	0.0226957	0.0444444	0.0421053	0.0597015	0.0517241	2.32211	1.48643
20	14.8615	22.1111	23.5625	18.38	15	21	26	23.5625	0	21	18.2222	10.8773	11.3038	11.9528	13.6022	10.8	14.2609	12.1879	5.67771	8.6243	10.4799	12.1552	12.5138	12.5766	2.37771	1.44459
20	5.6	7.33333	2.75	5.71605	5.97666	6.81818	9.63636	0.5	5	7.33333	5.59722	5.15916	5.84964	3.95614	6.58088	4.04348	5.36735	6.76203	4.8137	3.28571	8.91176	4.5122	0	3	4.3	0.166342
20	0.0655738	0	0.25	0.0618557	0.0476191	0	0	0.25	0	0	0.0631579	5.93333	7	5.5	13.5	1	3.33333	4.4	0.450068	7	0	1.2788	0	7	0.571429	0.5343
20	0.602978	1	0.428571	0.685841	0.845161	0.782609	0.636364	0.615385	0	0.8	0.696133	0.406517	0.409913	0.888889	0.57377	0	0	0.470588	1.85853	1.40719	2.02727	3.86996	2.05263	2	5.04	1.11047
20	4.24559	4.78571	5.19565	4.48248	4.00481	5	3.95322	5.87342	4.71429	5.11447	4.41065	0.319735	0.320341	0.337209	0.450867	0.230769	0.333333	0.22807	0.924422	1.37151	3.44464	1.94981	3.40146	1.38917	0.727003	1.01923
20	3.09299	4.09399	3.57402	3.57946	3.5	4.18143	4.86957	3.71975	4.358	4.09231	3.48446	0.829521	1.11084	3.31732	1.88033	3.90385	2.88462	3.01628	0.646284	0.935543	1.90077	1.31797	2.04982	1.35412	1.09257	0.707022
20	1.975	1.5	2.72222	1.95699	2.09459	1.78571	2.66667	3	1.75	1.79167	1.98765	0.810253	0.839434	1.08667	0.655063	1.16667	0.83237	0.96875	0.195549	0.797201	1.2	0.977788	1.23158	1.22564	0.792763	1.56847
20	1.56789	1	2.5	1.55505	1.87166	1.9027	2	1.58824	4.71429	1.79775	1.58501	2.10987	2.16264	2.2	2.38506	1.17647	2.25444	2.31507	0.283879	1.46388	1.67503	1.81358	1.61486	1.77286	0.516399	1.84165
20	1.22222	0	1.75	0	1.25	0	0	2.33333	0	0	0	2.7343	3.36508	2.80247	0	0	5.38462	4.47273	1.23162	0.792407	2.75556	2.19426	2.22222	0.983402	0.333333	2.30426
20	0.937644	1.00971	0.789157	0.941176	1.37097	1.5	2	0.753165	1.625	1	0.94	1.31559	1.34173	1.38567	1.26923	0.378378	1	1.51163	0.206313	0.787602	0.866906	1.11254	0.888	1.16072	0.899048	1.86202
20	3.28312	5	5.63636	3.4	3.18182	5.65	3.16667	4.77778	9.5	5.22222	3.30603	0.668275	0.639695	0.850575	0.635802	0.819048	1.19355	0.654639	0.355843	1.48987	2.25836	2.55292	2.28078	1.91033	3.54645	3.91757
20	3.82651	5.36282	3.94335	3.29545	4.18155	5.48503	5.50503	3.72131	5.736	5	2.79851	1.96867	2.25783	3.07143	2.11037	2.13043	4.22523	2.82558	0.778503	1.35925	3.88494	2.19428	3.92632	2.04698	2.65581	3.22285
20	1.87739	1	3.35	1.97529	1.76923	2.69403	3	3.27273	3.55556	2.744	1.91272	1.66667	1.66241	1.89796	2.08943	2.86364	2.32727	1.96164	0.240554	1.49663	1.67536	1.6998	2.33333	1.55172	4.12821	5.37026
20	2.09221	2.75	3.57143	2.10267	2.55042	2.72318	3	3.6	3.5	2.71777	2.0937	1.86573	1.91445	2.08559	2.31467	2.10769	2.44444	2.28149	1.00135	1.44829	3.39968	2.22867	4.51418	2.38969	1.11336	0.908415
20	1.21552	1.2	1.22222	1.27138	1.27841	0.971429	1.33333	1.42857	0.5	1	1.32203	1.2252	1.15381	2.27966	0.647815	1.7	2.17742	1.63707	0.386684	0.633534	0.93662	1.07001	1.012	1.1195	0.264865	0.433454
20	2.30358	2.22923	2.42857	3.12139	2.09333	2.70732	1.94737	2.42232	2.82258	2.35	3.24183	2.3245	2.32997	2.61044	1.47059	0	1.25	1.73506	0.0655676	0.245893	0.459372	0.420607	0.445783	0.47313	1.9792	1.15735
20	0.974249	0	5.25	0.979275	1.02778	1.33333	0.666667	5	6	1.05882	0.977273	1.23029	1.38889	0.767442	2.2093	1.83333	1.12245	1.46809	1.62511	1	1	1.78291	0	0.5	1.11732	1.11587
20	1.78974	1.95455	1.86452	1.52941	1	2.64865	1.5	1.71667	2.71429	1.5	1.53333	0.551724	0.638889	0.133333	0.333333	0	0.133333	0.66129	1.39524	2.80488	3.57576	2	3.375	3.2	0	1.13936
20	4.44802	6.47059	6.40426	4.3915	4.58656	5.09259	5.18056	6.32258	6.625	4.48684	4.43127	2.43436	2.4575	2.76812	3.66129	0	2.53571	2.63777	2.01977	2.05624	3	3.38996	3.13636	2.86937	2.73638	1.2145
20	2.17568	2.4	2.53846	2.06422	2.81667	2.06452	2.44444	2.9	1.33333	2.14286	2.08421	0.485044	0.544549	0.609442	0.595238	0.616279	0.537037	0.57931	0.228412	0.867393	1.48828	1.20075	1.49474	1.14924	1.3066	3.67179
20	2.26296	6.01754	4.27778	1.45588	1.36187	3.86538	4.05405	3.97059	6	2.43333	1.17925	1.59582	1.7005	1.74035	2.45228	2.21569	1.52703	2.54572	1.7429	2.35085	3.95208	2.65188	3.98624	2.97297	0.510293	1.25818
20	0.942268	1.27711	0.937669	1.2	0.625	0.985915	1.0625	0.960265	1.01493	0.5	1.33333	4.91985	5.66406	4.30492	5.52407	4.5875	4.62774	5.33687	2.26517	2.46512	5	4.10712	0	2	1.25455	4.36729
20	1.95385	6.6	5.07143	1.27604	2.63141	1.7875	2.32432	4	5.5	1.25714	1.34076	0.729123	0.78563	1.18477	1.12574	0.898785	0.946237	1.58756	0.269157	0.773255	1.48852	1.16208	1.42105	1.22854	2.28235	2.43679
20	4.65477	4.77855	5.31732	5.45266	5.26136	5.23994	4.74845	5.94468	5.44541	5.38298	6.23214	1.77083	1.90848	3.61736	3.56151	3.35616	3.65393	2.0032	1.01436	1.62625	1.68435	1.70335	2.05263	1.94619	1.31988	1.04313
20	4.11579	7.80952	6.15	5.80198	3.90079	4.5	3.78799	6.30556	4.75	4.45833	6.5974	2.52083	2.55823	2.84733	5.42857	0	2.30769	2.64516	1.68345	1.09091	1.63682	1.18376	0	0.736842	4.48649	4.1619
20	3.90763	4.475	4.23121	2.55882	0	4.15476	4.75	3.44828	4.40972	2.83333	1.9	1.54433	1.76	1.1809	1.75	0.571429	1.22131	1.78287	1.36733	2.13776	2.91534	2.45763	3.73188	2.79664	1.97115	2.28555
20	2.43081	2.50968	2.58351	3	4.28571	2.75203	3.10127	1.54545	2.7715	3.42353	1	0.0873112	0.235623	3.19958	5	0	2.5614	1.93415	0.337071	4	2.09241	1.67568	0	7.5	0.791411	4.18838
20	2.04141	0.6	4.3125	2.24903	2.11608	2.3	0.530612	4.53333	1	2.44444	2.24597	1.91922	2.72166	5.72102	5.22779	5.28571	6.73022	3.72622	0.895053	0.447514	1.58442	0.751903	1.55556	0.5625	1.55702	3.93395
20	1.51837	5	0	1.33333	1.54795	1	2.28	0	0	1	1.36364	0.917065	1.06399	2.04124	4.15116	2.5	3.5	3.45646	0.588643	0.768087	1.65738	1.02375	1.85083	0.879187	0.83105	0.411374
20	0.386555	0	0	0.139535	0.540541	0.375	0	0	0	0.375	0.0857143	0.88864	1.15875	2.90374	1.78824	1.63158	3.83929	2.91979	1.34706	2.21429	1.625	0.931034	0	1.54545	0.505464	2.88153
30	2.21691	2.21818	2.1	3.71429	2.07692	5.75	0	2.33333	0	11.5	3.11538	5.86957	7.5	5.26667	0	0	0	0	4.07853	2.73684	3.25	4.81081	0	3.33333	2	1.67387
30	1.79762	1.81828	0.4	2.64444	1.82226	1.75	1.69565	0.5	0	2.33333	2.66667	1.70774	1.73066	1.83451	3.5	0	3.91304	3.10843	0.601646	2.65957	3.16981	2.5901	0	2.34444	1.39763	4.46796
30	0.124573	0	0	0.26087	0.120782	0	1	0	0	0	0.26087	8.97889	9.12609	8.6129	9.12695	8.81651	6.42424	7.72807	2.62851	8.02749	10.9246	11.3654	0	8.17647	4.14939	14.1574
30	10.608	4.25	14.5667	11.2148	6.93443	13.6905	8	14.9	14.1	14.375	11.1347	6.27215	7.32402	5.2875	0	0	7.61972	8.05	1.22337	2.77581	4.84444	5.45344	4.625	5.02156	8.12968	3.59152
30	5.29745	10.6667	9.33333	4.28471	5.68547	4.45455	6.2449	10.75	6.5	4.25	4.28889	3.82886	3.82727	7.25	2.69156	2	0	4.75789	6.45064	4.26596	8.11966	7.26018	0	3.125	3.49202	6.85455
30	3.25464	0	0	3.32789	2.26087	1.4	0	0	0	1.4	3.3355	3.87437	3.85302	4.36733	5	0	4.8018	4.4055	12.7884	16.4494	5	13.8661	0	16.7901	4.44742	8.93417
30	11.0881	23.9091	15	10.5042	11.7606	14.5	11.8209	14	17	14.1429	10.3036	7.83627	8.06227	7.54032	8.06358	7.68293	4.69697	6.51579	11.3657	6	0	13.3492	0	6	5.37959	14.8124
30	3.47708	17.5	0	1.71053	4.48832	7	7	0	0	7	1.70122	4.76253	4.48227	5.70103	9.7	0	9.71429	3.72549	7.70342	6.94175	6.875	8.81123	2.66667	6.89796	2.43919	9.18638
30	3.41953	9	6.16667	3.08967	5.20678	6.02545	8.51678	5.66667	6.66667	6.01838	3.06767	4.8077	4.72938	8.24683	5.54466	8.90058	11.2534	6.50927	1.15553	6.85882	7.49609	6.11788	9.4	9.93245	5.9063	7.70489
30	20.8356	23.1045	25.4	22.2886	20.8809	21.8182	20.7727	27	23	21.5556	22.3333	7.65119	8.11311	6.79466	2.28148	0.4	8.44121	8.98593	0.34213	3.11573	5.07131	2.73176	3.22222	2.97166	10.5694	15.6645
30	6.28558	8.13889	8.77238	6.58652	5.57261	7.76778	6.81733	8.6439	8.99194	7.52193	6.33261	3.9471	4.01343	4.09894	3.44128	3.25228	3.52908	3.68542	6.56165	5.82219	7.19909	6.91089	6.09091	5.7985	2.93996	2.47842
30	2.23694	5.29787	2.39744	2.22155	2.71294	2.25686	4.4375	2.43023	2.34921	2.24385	2.25292	5.56216	5.51433	7.70008	4.61976	5.90465	9.21855	6.67793	1.60657	6.21154	7.04587	7.02307	7.10256	5.90728	7.04575	13.4725
30	1.37939	4	0	1.56818	1.35236	0.833333	1	0	0	0.833333	1.59412	7.46761	7.89664	6.84047	15.0882	11	7.00556	6.44107	9.73287	12.1875	8.56522	11.4217	0	11.4091	6.40714	9.14019
30	0.501649	0.535786	0.547368	0.692308	0.455882	0.428571	0.434343	0.553134	0.384615	1	0.690141	11.179	11.3196	15.1265	19.2857	30	19.3401	11.9319	0.0341733	3.57817	5.9789	3.98237	0	3.87879	13.0828	15.0289
30	4.38551	4.21429	4	5.46302	4.33469	1	0	4	0	1	5.47742	4.81212	4.57993	5.60981	6.30095	7.32099	7.41784	5.27964	7.5218	4.67611	8.44118	8.23259	0	4.52	5.15021	9.61105
30	0.451427	0.5	0	1.90526	0.42626	1.5	0.495327	0	0	1.5	1.91398	4.51259	4.29507	5.58768	3.5	0	6.38221	4.50393	0.13462	6.49384	8.88129	5.18245	7.98333	6.1813	5.79221	11.7677
30	3.97216	0	1	5.64561	3.13348	6.5	0.2	1	0	6.5	5.64478	4.00072	3.85309	5.43955	9.55556	0	4.87661	3.86061	1.09762	3.03327	3.19318	3.66385	1.95833	3.40745	3.88089	9.20116
30	4.83836	5.25	20	7.08654	4.60893	6.5	4.61905	20	0	6.5	7.09804	6.93131	6.31875	9.78082	10	8	19	16.25	5.90979	7.55172	6.10092	7.34505	0	8.61538	5.53901	9.34732
30	3.66945	5.11424	3.17143	3.75907	3.32729	12.75	2.22222	3.17143	0	12.75	3.66754	1.59495	1.38771	2.5433	1.35967	2.07299	2.43561	1.19537	3.46772	1.4837	2.26531	3.57728	2	2.80952	2.49212	1.97506
30	7.2685	4	0	8.54386	7.32949	0	15.5	0	0	0	8.54386	5.78844	5.54726	11.1311	8.16667	0	15.0435	9.13314	0.150821	7.44743	7.04753	5.996	4.92035	8.60641	9.01176	7.92599
30	3.56429	11	0	3.26062	3.63217	0	8.92857	0	0	0	3.26062	1.00182	0.988548	1.19192	1.03652	0.857143	2.62963	1.63235	1.08935	1.00318	0.45283	1.12494	0.454545	0.902237	1.25994	1.96681
30	7.0683	8.62857	10.0072	7.85213	4.88949	10.2152	4.83333	10.0202	9.87179	10.55	7.82789	3.46041	3.37111	3.77335	3.28121	3.84274	3.602	3.3725	3.21022	2.64239	3.14978	3.37297	1.40741	2.748	5.59736	2.33117
30	3.78953	2.72917	4.5	5.30337	3.86757	9	3.1875	4.5	0	9	5.26136	2.99468	2.92781	3.87234	6.25581	4.75	0	8	4.57605	2.61429	1.57692	5.29965	0	3	1.94175	4.18079
30	0.283048	1	0	0.3125	0.275505	0.333333	0.222222	0	0	0.333333	0.311688	3.24966	2.01019	6.72953	0.599696	6.14754	4.28571	0.406015	5.93872	9.4924	2.30147	7.56902	0	10.6192	6.08932	7.90601
30	8.92633	9.48214	9.25	11.203	8.90369	10.25	12.2768	5	11.8	7.66667	11.2629	15.1111	15	15.25	0	0	0	0	0.270549	2.80298	2.80636	2.44914	3.8	2.77181	7.34185	2.17467
30	5.99844	8.82692	14.9333	7.92665	5.69427	11.3684	7.19149	15.3636	13.75	10.7333	7.91366	4.273	4.30929	9.23768	7.57609	6.9	11.0215	4.94663	2.58429	9.59574	11.9042	9.45977	10.5	10.0312	5.15709	9.00476
30	7.57164	10.6017	10.1038	8.91627	7.81877	6.82609	7.90991	10.128	5	6.90909	8.9254	10.756	10.8187	12.7378	4.27273	8.93333	12.7801	11.6791	1.2811	8.06491	9.48067	5.73993	9.16874	6.55259	12.7025	19.0886
30	3.06483	4.16667	13.3333	4.13737	2.92966	2.5	2.85714	13.3333	0	2.5	4.14007	9.72644	8.77872	12.3459	13.631	20.0296	17.8559	12.7831	13.8729	12.3461	17.1512	13.892	13.1154	13.4974	10.5333	15.845
30	5.02799	10.5	24	5.4381	5.011	0	11	24	0	0	5.4381	5.99883	5.56225	7.21149	10.1914	10.492	7.49541	7.74386	9.37892	8.32598	7.64292	11.9001	3.925	11.9184	1.92308	8.77028
30	3.39216	0	0	5.08	3.28013	0	2	0	0	0	5.08	1.50997	1.48646	1.99231	0	0	0	0.666667	12.3644	15.8615	18.8914	16.2475	19.3644	15.5077	5.13043	10.9248
30	3.77257	9	13	3.23016	3.77282	10.4	6.83333	12	18.5	5	3.19512	1.84121	1.63325	2.55322	0.08	0.818182	3.74468	1.59	2.63694	4.8	3.35	3.86072	1	4.82353	0.631313	5.15969
30	9.60263	9.76197	15.0547	11.5941	8.83776	0	21.6	15.0547	0	0	11.5941	2.75202	2.72807	3.10763	2.5	6.5	3.76846	3.32495	7.90963	7.58578	4.80124	9.33081	5.80769	7.83942	4.05826	9.93662
30	6.01691	6.9	8.62791	6.91667	5.88222	0	6.5	8.62791	0	0	6.91667	4.05544	3.86917	5.16129	2.47131	3.56604	6.38298	4.43643	0.205063	6.39535	2.275	2.25994	0	7.13333	5.26407	11.7373
30	3.98012	5.10345	5.38462	4.1809	3.90901	6.4	3.75	4.72727	9	4.66667	4.17347	2.16869	2.31356	1.72774	2.52539	1.88855	1.51568	1.80509	2.64655	7.06873	7.1342	6.97328	4.70588	6.66773	1.46	7.47658
30	2.7044	3.83178	2.74143	2.1875	2.65574	11.6667	0	2.7011	11.6667	0	2.1875	3.51194	3.42455	4.03641	0	0	3.19767	3.11663	4.65475	8.11765	3.59649	5.61993	0	8	3.08232	3.26516
30	4.60049	5.91667	4.52381	4.05727	4.71921	0	5.57143	4.52381	0	0	4.05727	3.22202	3.52837	2.95563	4.54144	4.72072	4.03158	3.77083	1.0783	1.94128	3.42667	3.1642	0	2.46154	4.01619	1.66826
30	0.167236	0.5	0	0	0.16609	0	0	0	0	0	0	2.25	1.57143	7	0	7	0	0	0.31599	3.73188	3.3125	3.60037	0	2.60241	9.50844	17.2201
30	6.57871	7.75	3.33333	7.5099	6.64886	0	2.33333	3.33333	0	0	7.5099	4.95929	4.8914	5.57625	4.75	0	5.23577	4.39763	7.73755	3.35	5.19224	7.23905	10.5	1.88	9.9	17.6432
30	9.53224	12.525	14.1538	10.4161	9.21429	0	7.75	14.1538	0	0	10.4161	6.74956	7.20329	5.10111	8.7483	7.06486	1.59574	4.78	0.530352	4.1	7.83118	6.36241	3	4.34343	4.51417	17.2009
30	7.35774	11.3947	10	3.2	7.29673	0	0	10	0	0	3.2	9.08034	9.54302	10.5635	6.125	0	11.6522	12.0904	2.97104	2.70103	9.86828	7.29656	0.5	0.59375	5.06015	11.3194
30	1.1909	1.2	14.75	2.77587	0.944436	0.666667	1.65789	14.75	0	0.666667	2.7784	8.77916	9.01662	8.20341	4.16667	0	8.32377	9.63556	0.251357	4.22966	6.96154	4.0776	5	4.20106	5.80208	10.459
30	4.0098	4.73434	4.29697	2.61596	2.90196	3.4	1	4.29772	4.25	0	2.6225	4.23592	4.3764	3.35342	7.95745	6.54167	4.43478	4.0728	1.1673	9.12855	10.3525	6.75825	11.3	9.22834	2.53333	1.62738
30	3.63151	4.11814	4.71322	3.63067	3.73607	4.3	4.97382	4.86738	4.88525	3.81159	3.65355	3.45296	3.47856	5.13752	8.60694	17.3133	8.48221	4.02196	1.42902	2.00249	2.98254	3.09183	3.16514	3.10309	2.85672	2.70197
30	6.50798	6.25143	6.6122	9.19856	4.475	10.5192	4.775	6.25955	9.88182	12.8043	8.7013	0.198635	0.221565	0.444864	0.41151	0.469459	0.40404	0.474576	0.36868	1.54702	1.49772	2.10859	1.81488	2.18966	2.86957	1.03845
30	5.98915	6.33399	10.1429	3	6.96154	11.25	8.32275	9.4375	11.25	0	3	6.11123	6.56619	5.84828	8.03175	4.46154	6	8.74026	1.35672	3.10198	5.5774	3.6367	7.27083	4.53016	4.82759	8.63368
30	2.55916	2.87296	2.65233	2.83673	2.83784	3.08861	2.60317	2.5746	3.12174	3.2093	2.73558	0.326939	0.448715	1.199	1.06638	1.28761	1.25258	0.510898	1.00674	1.64246	2.87516	2.12609	2.8	2.31198	2.2446	1.097
30	9.26531	0	12.5	8.75	9.67273	17.5	12.3333	10	15	20	8.6338	2.44926	2.36831	6.12097	2.22581	3.65217	6.44444	4.07692	16.611	20.7471	27.1641	25.4812	28.265	26.7143	8.16767	8.82213
30	9.92	10	0	0	9.33333	0	22	0	0	0	0	1.91787	1.99451	1.56	5.5	0	0	5.25	7.68848	12.3333	12.1667	9.13187	0	13	6.77515	6.47115
30	7.15564	4.66667	6	4.32353	7.72603	2.42857	4.25	6	0	2.42857	4.81481	0.166601	0.182979	0.476923	0.256696	0.571429	0.581818	0.275177	0.202995	1.03789	1.64286	1.59324	1.81481	1.94263	1.39683	1.5569
30	14.0741	15.1404	14.8435	15.7442	14.55	14.4219	14.8119	16.3478	14.5446	14.6296	18.125	6.06659	6.34947	6.38182	5.3	5.29412	5.40506	5.54286	0.0333654	0.0569708	0.124444	0.0912281	0.134328	0.100985	5.86526	3.60134
30	34.5769	44.4444	53.875	42.76	34.6	45.4	51	53.875	0	45.4	42.8667	25.1355	25.8785	27.6047	30.1989	24.2	31.4783	27.9007	13.84	20.5716	24.2764	28.202	28.6128	28.8629	5.43963	3.53751
30	12.7395	17	6.5	13.0247	13.5135	14.6364	20.3182	3	10	15.7778	12.9583	12.1156	13.6957	8.83333	15.0735	8.45652	12.1633	15.7914	10.8411	7.85714	17.9706	9.82927	0	7.75	8.65	0.362573
30	0.172131	0	0.25	0.175258	0.142857	0	0	0.25	0	0	0.178947	13.4	15	12.5	26	2	8	10.6	1.04104	15.75	0	3	0	15.75	1.32857	1.17874
30	1.36973	2.875	1.5	1.56195	1.70323	1.80435	1.51515	1.76923	0	1.86667	1.56354	1.08611	1.09205	1.88889	1.33115	0	0	1.11765	4.19114	4.32335	5.40909	7.66368	5.57895	8.5	13.2	2.82558
30	9.92164	11.1429	11.712	10.4574	9.07212	11.5354	8.78363	12.6835	11.019	11.717	10.2637	0.751929	0.755177	0.755814	0.971098	0.692308	0.666667	0.5	2.25195	3.42555	7.9754	4.47463	7.88321	3.26598	1.80415	2.51621
30	7.1318	9.18799	8.10433	8.51744	8.11644	9.4557	10.6618	8.39459	9.84337	9.05385	8.46114	1.95231	2.59491	7.26587	4.41066	9.09615	5.94872	6.94651	1.51876	2.14948	4.25692	3.05846	4.55772	3.15088	2.60028	1.65669
30	5.08571	4	6.94444	4.86559	5.5	4.46429	6.33333	6.64286	8	3.875	5.02469	2.50333	2.47671	3.34667	1.67405	2.5	2.83237	2.94375	0.462332	1.96597	2.87797	2.32795	3.01053	2.96774	2.8125	4.34395
30	3.67798	4	5.29167	3.66399	4.13369	4.25405	4.38889	4.11765	8.28571	4.11236	3.71326	5.76115	5.80496	6.20323	6.23563	4.23529	6.42012	6.20646	0.672226	3.70503	3.87077	4.21101	3.86486	4.39448	1.38381	4.64304
30	3.5	1	5	0	3.5	2	0	6	2	0	0	6.44444	7.38889	6.77778	0	0	11.7692	9.12727	2.80972	1.95477	7.17778	4.90874	5.22222	2.38174	4.33333	5.52535
30	2.45035	2.46602	1.8253	2.54902	4.27419	2.4	5	1.81646	2.125	3.5	2.53	3.32645	3.35207	3.59386	3.16568	1.48649	3.32323	3.79568	0.47291	1.8734	1.95324	2.54091	1.808	2.62348	2.64762	4.61272
30	7.34286	11.6667	11.8182	7.384	7.53719	10.2	8	9.77778	21	9	7.34052	1.54282	1.50382	1.8908	1.56481	1.86667	2.25806	1.63918	0.821621	3.77729	4.9331	5.92257	4.78618	4.72588	9.21858	9.80405
30	9.01387	11.7581	9.07296	7.75284	10.0602	12.3653	12.6459	8.55301	12.768	11.5595	6.65672	4.87082	5.38105	6.90909	4.65217	4.93478	8.97523	6.62355	1.82647	3.31162	8.14975	5.07131	8.13684	4.82032	6.74884	7.75091
30	4.53981	2.75	6.65	4.81369	3.83333	6.29104	6.21053	6.45455	7	6.352	4.71322	3.9331	3.92057	4.4898	4.89431	6.77273	5.30909	4.50959	0.564633	3.4798	3.66957	4.03221	3.86667	3.71264	10.5744	13.3382
30	5.21773	7.875	8	5.25394	6.03361	6.62284	7.25	7.2	10	6.60279	5.16354	4.99407	5.10537	5.35811	5.89867	4.44615	6.01709	6.09798	2.47064	3.52204	7.91262	5.26186	10.305	5.66347	2.5963	2.13191
30	2.8944	2.6	2.77778	3.0632	2.92045	2.62857	2.71429	3.28571	1	2.72727	3.12712	3.20351	3.00363	5.75424	1.46272	4.05	5.80645	4.37709	0.923335	1.51549	2.21596	2.50032	2.324	2.60421	0.681081	1.00151
30	5.31456	5.03152	5.5987	6.57803	4.89333	5.7561	4.10526	5.58898	6.19355	4.4	6.88235	6.11665	5.93228	7.3012	3.63529	0.333333	4.11905	4.52208	0.153085	0.603738	1.02384	1.00848	0.957831	1.13976	4.75563	2.73593
30	2.43777	0	10.25	2.44041	2.58333	3.22222	1.33333	9	14	2.58824	2.43182	3.41701	3.76263	2.2093	5.69767	2.66667	3.36735	4.20922	3.83522	2.6	1.54545	4.21569	0	3	2.61453	2.68168
30	4.13333	5.18182	4.11613	4.11765	3	5.40541	4.75	3.93333	5.37143	6	3.86667	1.24138	1.36111	0.666667	0.444444	0	0.666667	1.37097	3.31429	6.14634	8.10606	5.37931	8.625	6.6	0	2.60075
30	10.2266	14.2353	13.7553	10.0515	10.4083	11.8704	12.6389	13.9516	13.5	11.25	9.89488	5.83101	5.85626	6.88406	7.46774	0	6.60714	6.47368	4.76113	4.82623	7.31013	7.69305	7	6.57222	7.04569	2.79693
30	5.65541	7.2	5.84615	5.49541	6.7	5.22581	6.11111	6.9	2.33333	5.53571	5.52632	1.41903	1.53986	1.6073	1.61529	1.80233	1.27778	1.52759	0.528601	2.14961	3.27344	2.76704	3.34737	2.64873	4.14623	9.21795
30	5.43148	13.7368	10.0778	3.32353	3.45525	8.94231	8.97297	9.25	13.5909	5.73333	2.64151	4.11374	4.32686	4.50877	6.15629	5.56863	4.02703	6.25074	4.31685	5.72293	8.85623	6.38827	8.96789	7.08354	1.33261	3.20164
30	2.23093	2.62651	2.20596	3.2	2.5	2.33803	2.75	2.23179	2.38806	1.5	3.52381	12.0019	13.4323	10.9016	13.1278	11.1625	11.2847	12.8541	5.64189	6.83721	10.6667	9.87626	0	6.83333	4.54545	10.6783
30	4.65315	13.8	11.3571	2.74219	6.67949	3.7375	6.08108	9.25	12.2	2.54286	2.86943	2.00535	2.10727	3.10861	2.75314	2.22672	2.36559	3.82258	0.641247	1.90717	3.45902	2.76376	3.29825	2.92466	5.98824	5.09481
30	10.7388	10.9231	12.074	12.4408	12.0966	11.9355	10.9629	13.6085	12.2889	12.3652	13.8571	4.23393	4.42136	8.87942	8.19664	7.56849	8.97528	4.65352	2.52291	3.74197	3.86568	3.97895	4.38227	4.47534	2.95342	2.40788
30	9.41955	15.1905	14.325	12.4158	9.10516	9.60714	8.5159	14.8333	9.75	9.58333	13.8442	5.86905	5.8817	6.85496	11.4762	0	5.61538	6.28495	4.08718	2.38636	3.55721	3.00142	0	1.84211	10.1149	9.77255
30	8.95984	9.725	9.54913	6.76471	0	9.57143	9.9375	7.41379	10.0347	7.08333	6	3.80553	4.27647	2.81407	4.21875	0.571429	2.86066	4.3745	3.30139	4.93768	6.82804	5.5795	8.28986	6.06157	5.23918	5.06943
30	5.32898	5.52903	5.71247	6.17476	7.82857	5.97967	6.34177	3.89394	6.07125	6.90588	2.77778	0.195348	0.541444	7.81913	9.41667	0	5.98246	5.17411	0.788809	9.25	4.56	3.85063	0	13.5	2.44172	9.26804
30	4.95758	3.6	7.4375	5.39689	5.11189	4.9	1.4898	7.73333	3	5.11111	5.41532	4.33304	6.10883	12.8573	11.6848	12.8214	15.0892	8.31533	2.43316	1.0663	3.81818	2.13242	4.33333	1.125	4.54605	9.41014
30	3.77551	8	0	3.29167	3.84932	2.5	5.48	0	0	2.5	3.36364	2.44363	2.73974	5.45704	8.83721	7.5	7.5	7.85752	1.41467	1.90269	3.71588	2.47625	4.1547	2.21651	2.19178	1.02086
30	1.23529	2	1	0.488372	1.66216	1.125	0.5	1	0	1.125	0.342857	2.11584	2.74625	6.52941	4.15294	4	8.16071	6.54813	3.40588	4.71429	4.625	2.60345	1	3.63636	1.2459	5.93031

## Sheet: Figure 3c
Stage	Lauren	HER2	MMR	EBV	CPS	CD8+	CD8+PD-1-LAG-3+	CD8+PD-1+LAG-3+	CD8+PD-1+LAG-3-	CD8+PD-1-LAG-3-	CD8+PD-1+TIM-3+	CD8+PD-1-TIM-3+	CD8+PD-1+LAG-3+TIM-3-	CD8+PD-1+LAG-3+TIM-3+	CD8+PD-1+LAG-3-TIM-3+	CD8+PD-1+LAG-3-TIM-3-	CD4+	CD4+FoxP3-	CD4+FoxP3+	CD4+FoxP3-CTLA-4+	CD4+FoxP3+CTLA-4+	CD4+FoxP3+PD-L1+	CD4+FoxP3-PD-L1+	CD68+	CD68+STING+	CD68+CD163+HLA-DR-	CD68+HLA-DR+CD163-	CD68+CD163+HLA-DR-STING+	CD68+HLA-DR+CD163-STING+	CD20+	CD66b+
I-II	Mixed	Negative	pMMR	Negative	1	0.875	0.818182	0.9	1.64286	0.816568	1.75	0	1	0	3.5	1.5	2.3913	2.875	2.2	0	0	0	0	1.72251	0.736842	1.6875	2.21622	0	1.66667	1	0.727142
III-IV	diffuse	Negative	dMMR	Negative	2	0.701885	0.71126	0	1.44444	0.710009	1.25	0.73913	0	0	1.66667	1.42857	0.676145	0.690544	0.742958	1.125	0	1.54348	1.44578	0.260742	0.941489	1.45283	1.12072	0	0.766667	0.525223	1.73519
I-II	Mixed	Negative	pMMR	Negative	2	0.0546075	0	0	0.173913	0.0515098	0	1	0	0	0	0.173913	3.60169	3.77846	2.99642	3.77171	3.09633	2.36364	2.91228	1.10446	2.689	4.92131	5.0997	0	2.41176	1.42988	5.73952
I-II	diffuse	Negative	pMMR	Positive	1	4.9375	2	7.7	5.18476	3.14754	7.42857	4	7.6	8.1	7.75	5.08978	2.48239	2.97393	2.0625	0	0	2.6338	3.03333	0.52418	1.1651	2.11111	2.3749	1.75	2.13433	3.20989	1.55253
III-IV	diffuse	Negative	pMMR	Negative	2	2.22627	5.66667	5.16667	1.80706	2.3864	1.68182	2.36735	6	3.5	1.5	1.82469	1.54925	1.54882	2.75	1.09402	2	0	1.81754	2.80154	1.94681	3.64957	3.0494	0	1.625	1.35414	3.18017
III-IV	Intestinal	Positive	pMMR	Negative	2	1.25785	0	0	1.28567	0.902174	0.7	0	0	0	0.7	1.28835	1.35678	1.32418	1.658	0	0	1.79505	1.59534	6.03759	8.26966	0.8	6.62861	0	8.44444	1.47061	3.55777
I-II	Intestinal	Negative	pMMR	Negative	1	4.76639	11.0909	5.33333	4.37815	5.14648	6.375	4.98507	5	6	6.42857	4.27679	3.05793	3.10623	3.08065	3.20231	3.32927	2.0303	2.42105	4.33955	1	0	5.4127	0	1	1.9075	6.87897
III-IV	diffuse	Negative	pMMR	Negative	1	1.48424	7	0	0.769231	1.9099	3.5	3.25	0	0	3.5	0.75813	2.03694	1.94326	2.37113	4.2	0	4.5	1.5098	3.48162	3.24272	2.875	3.88771	1	2.97959	0.983108	4.05556
III-IV	Mixed	Negative	pMMR	Positive	4	1.47047	5.4	2.83333	1.35065	2.26264	2.89455	4.20805	2.33333	3.33333	2.88971	1.3365	1.89733	1.84716	3.53891	2.16995	3.92982	4.8816	2.63424	0.500414	3.16295	3.24609	2.77639	5.2	4.96046	2.22482	3.06453
I-II	Mixed	Negative	dMMR	Negative	2	8.9938	10.806	12	9.9602	9.00875	9.54545	9.11818	14.3333	8.5	9.77778	9.97917	2.80596	3.04619	2.32093	0.933333	0	2.87755	3.27385	0.141325	1.18672	2.24278	1.17688	1.30556	1.16883	3.6746	7.20428
III-IV	Mixed	Negative	pMMR	Negative	3	2.61759	3.51587	3.78517	2.7749	2.30957	3.26321	2.80133	3.75366	3.86022	3.14975	2.69669	1.54204	1.57296	1.60854	1.33344	1.23983	1.38814	1.45312	2.72091	2.27841	3.37234	2.90885	2.63636	2.36763	1.11141	1.03158
III-IV	Mixed	Negative	pMMR	Negative	4	0.941913	1.42553	1.0812	0.943262	1.1439	1.00784	1.5625	1.14535	0.936508	1.0179	0.954793	2.14244	2.12308	3.16577	1.80582	2.4814	3.84835	2.61381	0.65315	2.33883	2.86807	3.01011	2.91453	2.23841	2.70541	5.52007
III-IV	Mixed	Negative	dMMR	Negative	2	0.5363	2	0	0.613636	0.525362	0.166667	0.47619	0	0	0.166667	0.629412	2.99734	3.25301	2.60709	6.85784	4.53333	2.75	2.59643	4.03697	5.5625	3.73913	4.78941	0	4.90909	2.15	3.42991
III-IV	Mixed	Negative	pMMR	Negative	4	0.218054	0.231438	0.247368	0.342657	0.210784	0.285714	0.20202	0.247956	0.230769	1	0.338028	4.53589	4.61688	6.47222	9	15	8.7483	4.93665	0.014914	1.56932	2.60056	1.73259	0	1.61616	5.70578	6.12837
III-IV	Intestinal	Negative	dMMR	Negative	2	1.81453	1.57143	1	2.35048	1.78727	1	0	1	0	1	2.35484	1.81313	1.76086	2.09551	2.59429	2.84774	2.93192	2.05611	3.17992	1.72874	3.32353	3.43014	0	1.55429	1.84568	3.82278
III-IV	Intestinal	Negative	pMMR	Negative	3	0.186529	0.212121	0	0.736842	0.176864	0	0.205607	0	0	0	0.752688	1.51141	1.41391	2.00837	1.83333	0	2.26065	1.45237	0.0590891	2.63199	3.55748	2.20095	3.31667	2.46176	1.94888	4.6781
III-IV	Intestinal	Negative	dMMR	Negative	4	1.66412	0	0	2.48538	1.26404	3.5	0	0	0	3.5	2.48417	1.50012	1.45163	2.22884	5.88889	0	1.86372	1.43787	0.477493	1.00735	1.23864	1.63356	0.5	1.26193	1.49476	3.75931
I-II	Mixed	Negative	pMMR	Negative	2	2.03895	3.25	8	3.17308	1.92266	2.5	1.66667	8	0	2.5	3.18627	2.66933	2.40625	4.0274	6	2	8.36364	7.75	2.40515	3.25287	2.31193	3.09265	0	3.76923	2.01064	3.81476
III-IV	Mixed	Negative	pMMR	Negative	4	1.60286	2.33333	1.47143	1.70207	1.42725	5.5	0.916667	1.47143	0	5.5	1.66492	0.680414	0.592179	1.10212	0.599792	0.879562	1.01894	0.523485	1.5308	0.576087	0.938776	1.58736	0	1.14286	0.992498	0.88819
III-IV	diffuse	Negative	pMMR	Positive	2	3.09834	2	0	3.77193	3.11861	0	8	0	0	0	3.77193	2.55838	2.46144	4.90164	3.66667	0	6.78261	4.40237	0.067692	3.04142	3.09598	2.58368	1.9292	3.60513	3.71744	3.4693
I-II	Mixed	Negative	dMMR	Negative	4	2.96785	3.71429	4.41035	3.32144	1.98273	4.39241	1.83333	4.4154	4.30769	4.475	3.31302	1.38009	1.32736	1.56139	1.28062	1.55582	1.428	1.28264	1.29625	1.04783	1.20705	1.3668	0.333333	1.0886	2.08416	0.986519
III-IV	diffuse	Negative	pMMR	Negative	1	1.70762	1.08333	3.5	2.49438	1.7473	4	1.25	3.5	0	4	2.47727	1.27902	1.25325	1.7234	2.76744	2	0	4.66667	2.02036	0.914286	0.615385	2.36121	0	0.75	0.718447	1.79096
III-IV	Intestinal	Positive	pMMR	Negative	1	0.102125	0.25	0	0.175	0.0976541	0.333333	0.111111	0	0	0.333333	0.168831	1.16059	0.678406	2.54094	0.248097	2.65574	1.21429	0.180451	2.58244	4.42249	0.911765	3.36941	0	4.97692	2.50763	2.86595
I-II	Intestinal	Positive	pMMR	Negative	1	3.73414	4.15179	3.75	4.75127	3.72231	4.75	5.30357	0	6	2.66667	4.78866	7.22222	7.8	6.5	0	0	0	0	0.120616	1.23818	1.21387	1.08096	1.6	1.25503	2.82626	0.924529
III-IV	diffuse	Negative	pMMR	Negative	4	2.55326	3.92308	7	3.45626	2.41803	6.05263	3.42553	7.27273	6.25	6	3.44052	1.75987	1.78876	3.98399	3.6087	3	4.8061	2.08402	1.12107	3.8227	5.13187	4.12299	5.5	4.32812	2.03912	3.96195
III-IV	diffuse	Negative	pMMR	Positive	4	3.30206	4.87591	4.69811	3.87804	3.41964	3.13043	3.25676	4.7109	2	3.18182	3.88155	3.99533	4.02007	4.96524	1.59091	3.4	4.79623	4.25215	0.548863	3.11764	3.8464	2.58412	3.47132	2.48998	4.78413	7.78914
III-IV	diffuse	Negative	pMMR	Negative	4	1.32354	1.55556	7.33333	1.85597	1.26013	1.5	1.14286	7.33333	0	1.5	1.85736	4.12917	3.72532	5.3408	5.95411	8.79245	7.73566	5.44152	5.8121	5.10383	7.3407	5.85695	5.38462	5.63351	4.09477	7.07121
III-IV	Mixed	Negative	dMMR	Negative	1	2.0959	4.25	13	2.4	2.08796	0	6.2	13	0	0	2.4	2.4549	2.26908	3.05868	4.47656	4.75401	3.05505	3.29123	4.33777	3.65931	3.29345	5.69693	1.4	5.64626	0.634615	3.45517
I-II	Mixed	Negative	pMMR	Positive	4	1.48319	0	0	2.38667	1.41706	0	0	0	0	0	2.38667	0.676163	0.643554	1.05385	0	0	0	0	5.16949	7.02317	8.30671	7.21782	8.60452	7.16923	2.23602	5.11765
III-IV	diffuse	Negative	dMMR	Negative	2	1.64062	4.90909	6	1.40476	1.63294	5.4	3	5	9.5	2.66667	1.38211	0.727921	0.642766	1.05247	0.0266667	0	1.87234	0.745	1.2004	1.68571	1.7	1.6656	1	1.82353	0.198653	2.63566
III-IV	Intestinal	Negative	pMMR	Negative	4	3.98026	4.09973	6.80859	4.85294	3.64986	0	10.6	6.80859	0	0	4.85294	0.880491	0.888779	1.01328	1	2	1.27478	1.1129	3.21549	2.71569	1.78261	3.92545	1.92308	2.90511	1.49214	4.10746
III-IV	Mixed	Negative	pMMR	Negative	4	2.55074	3.35	4.27907	3.03056	2.49945	0	2.5	4.27907	0	0	3.03056	1.45504	1.36667	1.97849	0.860656	1.30189	2.41489	1.52405	0.0821832	2.65116	1.05	0.985339	0	2.93333	1.87879	4.80069
III-IV	Mixed	Negative	pMMR	Negative	3	1.64065	2.37931	2.15385	1.8191	1.59099	2.4	2.5	1.90909	3.5	1.66667	1.82143	0.81178	0.869298	0.663723	0.931656	0.709337	0.560853	0.665687	1.19486	2.82753	2.89229	3.10622	1.29412	2.79051	0.46	3.29768
I-II	Intestinal	Positive	pMMR	Negative	4	1.13312	1.54206	1.15888	0.930556	1.16393	3.66667	0	1.1471	3.66667	0	0.930556	1.24649	1.19588	1.53782	0	0	1.15116	1.14392	2.2514	4.47059	1.42105	2.74042	0	3.75	1.19055	1.16603
III-IV	Intestinal	Negative	pMMR	Negative	4	2.09257	2.97917	2.57143	1.78855	2.15951	0	3.57143	2.57143	0	0	1.78855	1.08438	1.22452	0.996038	1.56684	1.7973	1.4	1.29167	0.445325	0.769266	1.22	1.39334	0	1.02564	1.44381	0.732891
III-IV	Intestinal	Positive	pMMR	Negative	1	0.0580205	0	0	0	0.0588235	0	0	0	0	0	0	0.625	0.428571	2	0	2	0	0	0.129896	1.21014	0.8125	1.45672	0	0.771084	4.32278	7.83234
III-IV	Intestinal	Positive	pMMR	Negative	1	2.35248	3.53571	1	2.99505	2.37045	0	1	1	0	0	2.99505	1.52196	1.51223	1.78668	1.75	0	1.71003	1.36996	3.19147	1.08333	1.82187	2.90739	5.5	0.52	3.75417	7.80576
I-II	Intestinal	Positive	pMMR	Negative	2	3.48679	5.35625	6.15385	4.0292	3.30215	0	3.25	6.15385	0	0	4.0292	2.3414	2.52723	1.68434	3.31169	2.55676	0.382979	1.59333	0.241144	1.32059	3.17116	2.83818	0	1.55988	2.09177	7.53434
III-IV	diffuse	Negative	dMMR	Negative	1	3.16736	5.44737	5.5	1.5	3.10514	0	0	5.5	0	0	1.5	3.62195	3.8914	4.37056	2.875	0	4.88696	4.96937	1.22212	0.923417	4.23925	3.17722	0.0416667	0.09375	1.92481	4.9411
III-IV	Mixed	Negative	dMMR	Negative	3	0.497576	0.666667	6.5	1.17539	0.397537	0.333333	0.552632	6.5	0	0.333333	1.1764	3.3695	3.47834	3.1706	2	0	3.01639	3.5977	0.103952	1.23508	2.22189	1.71098	1.5	1.19574	2.42764	4.54872
III-IV	Intestinal	Positive	pMMR	Negative	1	1.38871	1.72786	1.52396	0.780549	0.813725	1.2	0	1.52465	1.5	0	0.7825	1.50233	1.56671	1.13699	3.21277	2.91667	1.52174	1.47126	0.51854	4.12126	4.95254	2.96398	5.3	4.10729	0.737778	0.695876
III-IV	Intestinal	Negative	pMMR	Negative	2	1.34681	5	0	1.33428	1.37222	0	4.35714	0	0	0	1.33428	0.333613	0.331654	0.373737	0.360955	0.258929	0.907407	0.544118	0.361069	0.341508	0.103774	0.369515	0.0454545	0.318144	0.461774	0.856211
III-IV	diffuse	Negative	pMMR	Negative	4	1.43327	1.61603	1.94264	1.4946	1.45159	1.75769	2.15183	2.05735	1.94262	1.5942	1.51015	1.3736	1.39051	2.14771	3.86416	7.73494	3.71146	1.62613	0.609367	0.882548	1.38051	1.34789	1.50459	1.36564	1.11507	1.10769
III-IV	Intestinal	Positive	pMMR	Negative	4	2.97016	3	3.0794	4.1444	1.71667	4.85256	2.1	2.90909	4.77273	5.41304	3.94805	0.0760596	0.0877497	0.180514	0.178278	0.190227	0.151515	0.201507	0.153774	0.63701	0.651446	0.926726	0.829752	0.954157	1.09317	0.429912
III-IV	Intestinal	Negative	pMMR	Positive	1	2.5938	2.78389	5.21429	1	3	6.41667	3.80423	4.3125	6.41667	0	1	2.71145	2.9751	2.53103	3.87302	2.15385	3	4.16883	0.589179	1.3582	2.59214	1.59894	3.49306	1.95795	1.78161	3.91902
III-IV	Intestinal	Positive	pMMR	Negative	4	1.07443	1.22801	1.13953	1.20408	1.15315	1.41139	1.18254	1.06984	1.47826	1.38372	1.17308	0.140656	0.198777	0.549215	0.479959	0.594395	0.579031	0.231889	0.434653	0.706125	1.31652	0.924987	1.34154	0.996681	0.883319	0.463512
III-IV	Mixed	Negative	pMMR	Negative	4	3.7585	0	7.5	3.44444	3.95909	10	5.55556	6	9	11	3.33803	0.952217	0.913956	2.58871	0.887097	1.21739	2.88889	1.57236	7.01347	8.90909	11.7744	11.1197	12.2735	11.6312	3.26051	3.74862
III-IV	Intestinal	Negative	pMMR	Negative	1	3.84	4	0	0	2.66667	0	12	0	0	0	0	0.729469	0.763736	0.64	3.25	0	0	2.5	3.25916	5.66667	6.16667	4.20879	0	6.5	3.18343	2.48077
III-IV	Intestinal	Positive	pMMR	Negative	4	2.79377	3	1	1.67647	3.02283	0.571429	1.55	1	0	0.571429	1.96296	0.0660118	0.0748936	0.174359	0.107143	0.204082	0.272727	0.112057	0.0945455	0.445081	0.732143	0.675676	0.962963	0.830146	0.68254	0.656529
III-IV	Mixed	Negative	pMMR	Negative	4	6.21296	6.64035	6.69388	7.60465	6.65	6.76562	6.44554	7.23913	6.65347	7.48148	8.0625	2.28571	2.43116	2.3697	1.975	1.58824	1.94937	2.075	0.0134745	0.0226957	0.0444444	0.0421053	0.0597015	0.0517241	2.32211	1.48643
III-IV	Intestinal	Negative	pMMR	Positive	3	14.8615	22.1111	23.5625	18.38	15	21	26	23.5625	0	21	18.2222	10.8773	11.3038	11.9528	13.6022	10.8	14.2609	12.1879	5.67771	8.6243	10.4799	12.1552	12.5138	12.5766	2.37771	1.44459
III-IV	Mixed	Negative	pMMR	Positive	3	5.6	7.33333	2.75	5.71605	5.97666	6.81818	9.63636	0.5	5	7.33333	5.59722	5.15916	5.84964	3.95614	6.58088	4.04348	5.36735	6.76203	4.8137	3.28571	8.91176	4.5122	0	3	4.3	0.166342
III-IV	Intestinal	Positive	pMMR	Negative	1	0.0655738	0	0.25	0.0618557	0.047619	0	0	0.25	0	0	0.0631579	5.93333	7	5.5	13.5	1	3.33333	4.4	0.450068	7	0	1.2788	0	7	0.571429	0.5343
III-IV	Mixed	Negative	pMMR	Negative	4	0.602978	1	0.428571	0.685841	0.845161	0.782609	0.636364	0.615385	0	0.8	0.696133	0.406517	0.409913	0.888889	0.57377	0	0	0.470588	1.85853	1.40719	2.02727	3.86996	2.05263	2	5.04	1.11047
III-IV	Intestinal	Negative	pMMR	Negative	2	4.24559	4.78571	5.19565	4.48248	4.00481	5	3.95322	5.87342	4.71429	5.11447	4.41065	0.319735	0.320341	0.337209	0.450867	0.230769	0.333333	0.22807	0.924422	1.37151	3.44464	1.94981	3.40146	1.38917	0.727003	1.01923
III-IV	diffuse	Negative	pMMR	Negative	4	3.09299	4.09399	3.57402	3.57946	3.5	4.18143	4.86957	3.71975	4.358	4.09231	3.48446	0.829521	1.11084	3.31732	1.88033	3.90385	2.88462	3.01628	0.646284	0.935543	1.90077	1.31797	2.04982	1.35412	1.09257	0.707022
III-IV	Intestinal	Negative	pMMR	Negative	4	1.975	1.5	2.72222	1.95699	2.09459	1.78571	2.66667	3	1.75	1.79167	1.98765	0.810253	0.839434	1.08667	0.655063	1.16667	0.83237	0.96875	0.195549	0.797201	1.2	0.977788	1.23158	1.22564	0.792763	1.56847
III-IV	Intestinal	Positive	pMMR	Negative	3	1.56789	1	2.5	1.55505	1.87166	1.9027	2	1.58824	4.71429	1.79775	1.58501	2.10987	2.16264	2.2	2.38506	1.17647	2.25444	2.31507	0.283879	1.46388	1.67503	1.81358	1.61486	1.77286	0.516399	1.84165
III-IV	diffuse	Negative	pMMR	Negative	1	1.22222	0	1.75	0	1.25	0	0	2.33333	0	0	0	2.7343	3.36508	2.80247	0	0	5.38462	4.47273	1.23162	0.792407	2.75556	2.19426	2.22222	0.983402	0.333333	2.30426
III-IV	Mixed	Negative	pMMR	Negative	4	0.937644	1.00971	0.789157	0.941176	1.37097	1.5	2	0.753165	1.625	1	0.94	1.31559	1.34173	1.38567	1.26923	0.378378	1	1.51163	0.206313	0.787602	0.866906	1.11254	0.888	1.16072	0.899048	1.86202
III-IV	Mixed	Negative	pMMR	Negative	4	3.28312	5	5.63636	3.4	3.18182	5.65	3.16667	4.77778	9.5	5.22222	3.30603	0.668275	0.639695	0.850575	0.635802	0.819048	1.19355	0.654639	0.355843	1.48987	2.25836	2.55292	2.28078	1.91033	3.54645	3.91757
III-IV	Mixed	Negative	pMMR	Positive	4	3.82651	5.36282	3.94335	3.29545	4.18155	5.48503	5.50503	3.72131	5.736	5	2.79851	1.96867	2.25783	3.07143	2.11037	2.13043	4.22523	2.82558	0.778503	1.35925	3.88494	2.19428	3.92632	2.04698	2.65581	3.22285
III-IV	Intestinal	Negative	pMMR	Negative	3	1.87739	1	3.35	1.97529	1.76923	2.69403	3	3.27273	3.55556	2.744	1.91272	1.66667	1.66241	1.89796	2.08943	2.86364	2.32727	1.96164	0.240554	1.49663	1.67536	1.6998	2.33333	1.55172	4.12821	5.37026
III-IV	Intestinal	Negative	pMMR	Negative	3	2.09221	2.75	3.57143	2.10267	2.55042	2.72318	3	3.6	3.5	2.71777	2.0937	1.86573	1.91445	2.08559	2.31467	2.10769	2.44444	2.28149	1.00135	1.44829	3.39968	2.22867	4.51418	2.38969	1.11336	0.908415
III-IV	Mixed	Negative	pMMR	Negative	2	1.21552	1.2	1.22222	1.27138	1.27841	0.971429	1.33333	1.42857	0.5	1	1.32203	1.2252	1.15381	2.27966	0.647815	1.7	2.17742	1.63707	0.386684	0.633534	0.93662	1.07001	1.012	1.1195	0.264865	0.433454
III-IV	Intestinal	Positive	pMMR	Negative	2	2.30358	2.22923	2.42857	3.12139	2.09333	2.70732	1.94737	2.42232	2.82258	2.35	3.24183	2.3245	2.32997	2.61044	1.47059	0	1.25	1.73506	0.0655676	0.245893	0.459372	0.420607	0.445783	0.47313	1.9792	1.15735
III-IV	Intestinal	Negative	pMMR	Negative	4	0.974249	0	5.25	0.979275	1.02778	1.33333	0.666667	5	6	1.05882	0.977273	1.23029	1.38889	0.767442	2.2093	1.83333	1.12245	1.46809	1.62511	1	1	1.78291	0	0.5	1.11732	1.11587
III-IV	diffuse	Negative	pMMR	Negative	4	1.78974	1.95455	1.86452	1.52941	1	2.64865	1.5	1.71667	2.71429	1.5	1.53333	0.551724	0.638889	0.133333	0.333333	0	0.133333	0.66129	1.39524	2.80488	3.57576	2	3.375	3.2	0	1.13936
III-IV	diffuse	Negative	pMMR	Negative	2	4.44802	6.47059	6.40426	4.3915	4.58656	5.09259	5.18056	6.32258	6.625	4.48684	4.43127	2.43436	2.4575	2.76812	3.66129	0	2.53571	2.63777	2.01977	2.05624	3	3.38996	3.13636	2.86937	2.73638	1.2145
III-IV	Intestinal	Negative	pMMR	Negative	3	2.17568	2.4	2.53846	2.06422	2.81667	2.06452	2.44444	2.9	1.33333	2.14286	2.08421	0.485044	0.544549	0.609442	0.595238	0.616279	0.537037	0.57931	0.228412	0.867393	1.48828	1.20075	1.49474	1.14924	1.3066	3.67179
III-IV	Intestinal	Positive	pMMR	Negative	4	2.26296	6.01754	4.27778	1.45588	1.36187	3.86538	4.05405	3.97059	6	2.43333	1.17925	1.59582	1.7005	1.74035	2.45228	2.21569	1.52703	2.54572	1.7429	2.35085	3.95208	2.65188	3.98624	2.97297	0.510293	1.25818
I-II	Intestinal	Negative	dMMR	Negative	1	0.942268	1.27711	0.937669	1.2	0.625	0.985915	1.0625	0.960265	1.01493	0.5	1.33333	4.91985	5.66406	4.30492	5.52407	4.5875	4.62774	5.33687	2.26517	2.46512	5	4.10712	0	2	1.25455	4.36729
III-IV	Intestinal	Positive	pMMR	Negative	2	1.95385	6.6	5.07143	1.27604	2.63141	1.7875	2.32432	4	5.5	1.25714	1.34076	0.729123	0.78563	1.18477	1.12574	0.898785	0.946237	1.58756	0.269157	0.773255	1.48852	1.16208	1.42105	1.22854	2.28235	2.43679
III-IV	diffuse	Negative	pMMR	Positive	4	4.65477	4.77855	5.31732	5.45266	5.26136	5.23994	4.74845	5.94468	5.44541	5.38298	6.23214	1.77083	1.90848	3.61736	3.56151	3.35616	3.65393	2.0032	1.01436	1.62625	1.68435	1.70335	2.05263	1.94619	1.31988	1.04313
III-IV	diffuse	Positive	pMMR	Negative	4	4.11579	7.80952	6.15	5.80198	3.90079	4.5	3.78799	6.30556	4.75	4.45833	6.5974	2.52083	2.55823	2.84733	5.42857	0	2.30769	2.64516	1.68345	1.09091	1.63682	1.18376	0	0.736842	4.48649	4.1619
III-IV	Intestinal	Positive	pMMR	Negative	4	3.90763	4.475	4.23121	2.55882	0	4.15476	4.75	3.44828	4.40972	2.83333	1.9	1.54433	1.76	1.1809	1.75	0.571429	1.22131	1.78287	1.36733	2.13776	2.91534	2.45763	3.73188	2.79664	1.97115	2.28555
III-IV	Intestinal	Positive	pMMR	Negative	4	2.43081	2.50968	2.58351	3	4.28571	2.75203	3.10127	1.54545	2.7715	3.42353	1	0.0873112	0.235623	3.19958	5	0	2.5614	1.93415	0.337071	4	2.09241	1.67568	0	7.5	0.791411	4.18838
III-IV	Intestinal	Positive	pMMR	Negative	4	2.04141	0.6	4.3125	2.24903	2.11608	2.3	0.530612	4.53333	1	2.44444	2.24597	1.91922	2.72166	5.72102	5.22779	5.28571	6.73022	3.72622	0.895053	0.447514	1.58442	0.751903	1.55556	0.5625	1.55702	3.93395
III-IV	Intestinal	Positive	pMMR	Negative	4	1.51837	5	0	1.33333	1.54795	1	2.28	0	0	1	1.36364	0.917065	1.06399	2.04124	4.15116	2.5	3.5	3.45646	0.588643	0.768087	1.65738	1.02375	1.85083	0.879187	0.83105	0.411374
III-IV	Intestinal	Positive	pMMR	Negative	4	0.386555	0	0	0.139535	0.540541	0.375	0	0	0	0.375	0.0857143	0.88864	1.15875	2.90374	1.78824	1.63158	3.83929	2.91979	1.34706	2.21429	1.625	0.931034	0	1.54545	0.505464	2.88153

## Sheet: Figure 3d
		Space_10			Space_20
OS	event	CD68+STING+	CD68+HLA-DR+CD163-STING+	CD66B+	CD68+STING+	CD68+HLA-DR+CD163-STING+	CD66B+
81.6667	0	low	low	low	low	low	low
39	1	low	low	low	low	low	low
71.4	0	low	low	low	low	low	low
72.5667	0	low	low	low	low	low	low
29.4333	1	low	low	low	low	low	low
43.7667	1	low	low	low	low	low	low
36.6	1	low	low	low	low	low	low
15.7667	1	low	low	low	low	low	low
63.2	0	low	high	low	low	low	low
61.2333	0	low	low	high	low	low	high
14.0667	1	low	low	high	low	high	high
7.36667	1	low	low	low	low	low	low
40.6333	1	low	low	low	low	low	low
29.8333	1	low	low	high	low	low	low
28.6667	1	low	low	low	low	low	low
45.5667	1	high	high	low	high	high	low
56.7333	0	low	low	high	low	low	low
37.5667	1	low	low	low	low	low	low
9.5	1	low	low	high	low	low	high
23.3333	1	low	low	low	low	low	low
9.9	1	low	low	high	low	low	high
19.9333	1	low	low	high	low	high	high
28.0333	1	low	low	low	low	low	low
48.0333	0	low	low	low	low	low	low
38.5	1	low	low	high	low	low	high
10.0667	1	low	low	low	low	low	low
48.6667	1	high	high	low	high	high	low
14	1	low	low	high	low	low	high
18.6333	1	low	low	low	low	low	low
29.7667	1	high	low	low	low	low	low
15.9667	1	low	low	low	low	low	low
47.1667	0	low	low	high	low	low	high
25.7667	1	low	low	low	low	low	low
11.7	1	high	high	low	high	high	low
35.8333	1	low	low	low	low	low	low
28.9333	1	low	low	high	low	low	high
55.4	0	low	low	low	low	low	low
27.7333	1	low	low	low	low	low	low
18.5333	0	low	low	high	low	low	low
14.4333	1	low	low	low	low	low	low
29.8667	0	low	low	low	low	low	low
30.0667	1	high	high	high	low	low	high
27.8	1	high	high	high	high	high	high
67.6333	0	high	high	low	high	high	low
25.5333	1	low	low	low	low	low	low
19.5667	1	high	high	low	high	high	high
8.66667	1	high	low	low	low	low	low
24.6333	1	low	low	low	low	low	low
73.1667	1	low	low	low	low	low	low
30.2333	1	low	low	low	low	low	low
24.2	1	high	low	low	high	low	high
7.1	1	low	low	low	low	low	low
24.7	1	low	low	low	low	low	low
10.7667	1	low	low	low	low	low	low
38.2	0	high	high	high	high	high	high
17.7	1	high	high	high	high	high	high
20.2	1	high	high	low	high	high	low
8.13333	1	high	high	low	high	high	high
33.1667	0	low	low	low	low	low	low
2.2	1	low	high	high	high	high	high
25.2	1	high	high	low	high	high	low
14.4667	1	high	high	low	high	high	low
12.2667	1	low	low	low	low	low	low
5.16667	1	high	high	low	high	high	high
13.6667	1	low	low	low	high	low	low
16.4667	1	low	high	high	high	high	high
36.7	1	low	low	low	low	low	low
25.5	1	low	low	low	low	low	low
2.46667	1	high	high	high	high	high	high
21.8333	1	low	low	low	low	low	low
35.4667	1	high	high	low	high	high	low
21.0333	0	low	low	low	low	low	low
5.23333	1	high	high	low	high	high	low
20.4667	0	low	low	low	low	low	low
21.5667	0	low	low	high	low	low	low
29.4	0	low	low	low	low	low	low
17.8	0	low	low	low	low	low	low
20.8667	0	low	low	low	low	low	low
17.9	0	low	low	low	low	low	low
37.7	1	low	low	low	low	low	low

## Sheet: Figure 4b
	ETC	ABC	GBC	MLPC
TIIC signature (adjusted parameters)	0.803396	0.8541	0.767492	0.745752
TIIC signature (default parameters)	0.810788	0.8001	0.81684	0.837152
Combined TIIC signature (adjusted parameters)	0.930516	0.94	0.86895	0.674866
Combined TIIC signature (default parameters)	0.961024	0.875216	0.8792	0.925988

## Sheet: Figure 5a
	GBC (default parameter)	GBC (adjusted parameter)	ABC (default parameter)	ABC (adjusted parameter)	ETC (default parameter)	ETC (adjusted parameter)
CD8+PD-1-LAG-3-	0.199275	0.199243	0.20074	0.214166	0.216942	0.142567
CD4+FoxP3-PD-L1+	0.179512	0.179276	0.24538	0.350613	0.268121	0.276046
CD68+STING+	0.0685275	0.0687631	0.14736	0.0736142	0.189754	0.154293
CD8+PD-1+LAG-3-_20	0.552685	0.552717	0.40653	0.361608	0.325183	0.427093

## Sheet: Figure 5b
	GBC (default parameter)	GBC (adjusted parameter)	ABC (default parameter)	ABC (adjusted parameter)	ETC (default parameter)	ETC (adjusted parameter)
CD8+PD-1-LAG-3-	0.142388	0.142639	0.16346	0.169024	0.158329	0.0912485
CD4+FoxP3-PD-L1+	0.126631	0.126601	0.18856	0.284251	0.198093	0.193868
CD68+STING+	0.0725323	0.0725205	0.10929	0.0839562	0.160651	0.113625
CD8+PD-1+LAG-3-_20	0.53756	0.537558	0.37549	0.313528	0.230531	0.279187
MMR	3.03e-05	3.15e-05	0.01304	0.024217	0.0456947	0.0915687
EBV	0.0282365	0.0281611	0.01479	0.0639599	0.0515119	0.139998
CPS	0.0926212	0.0924887	0.13538	0.0610639	0.15519	0.0905044

[truncated: 18 more sheets: Figure 5c, Figure 5d, Table 1, Table 2, Figure S1a, Figure S1b, Figure S2a, Figure S2b, Figure S2c, Figure S3a-e, Figure S4a, Figure S4b, Figure S5a-e, Figure S6a, Figure S6b, Figure S6c, Figure S7c, Figure S8]
